# Supplementary material for: (E)-N′-[4-(Dimethyl­amino)­benzyl­idene]-2-meth­oxy­benzohydrazide
Source: Acta Crystallogr Sect E Struct Rep Online. 2010 Jun 26;66(Pt 7):o1775. doi: 10.1107/S1600536810023937 (PMC3006873; doi:10.1107/S1600536810023937)
Supplement: Supplementary file 2 [file e-66-o1775-Isup2.hkl]

# 
# h,k,l, Fc-squared, Fo-squared, sigma(Fo-squared) and status flag 
# 
data_I
_shelx_title ' P21c in  Pbca' 
_shelx_refln_list_code          4 
_shelx_F_calc_maximum      213.05 
_exptl_crystal_F_000      1264.00 
_reflns_d_resolution_high  0.9220 
 
loop_ 
 _symmetry_equiv_pos_as_xyz 
 'x, y, z' 
 '-x+1/2, -y, z+1/2' 
 'x+1/2, -y+1/2, -z' 
 '-x, y+1/2, -z+1/2' 
 '-x, -y, -z' 
 'x-1/2, y, -z-1/2' 
 '-x-1/2, y-1/2, z' 
 'x, -y-1/2, z-1/2' 
 
_cell_length_a    24.7260 
_cell_length_b    15.3850 
_cell_length_c     8.2700 
_cell_angle_alpha  90.000 
_cell_angle_beta   90.000 
_cell_angle_gamma  90.000 
 
_shelx_F_squared_multiplier     1.000 
 
loop_ 
 _refln_index_h 
 _refln_index_k 
 _refln_index_l 
 _refln_F_squared_calc 
 _refln_F_squared_meas 
 _refln_F_squared_sigma 
 _refln_observed_status 
   2   0   0     7207.20     6379.09     82.31 o 
   4   0   0     5458.84     5258.04     76.88 o 
   6   0   0     4920.60     4854.94    101.74 o 
   8   0   0     5554.63     5299.17     62.13 o 
  10   0   0     1705.87     1611.90     40.74 o 
  12   0   0     3610.45     3556.17     55.56 o 
  14   0   0      489.95      536.30     22.77 o 
  16   0   0      112.62      133.38     14.15 o 
  18   0   0     1416.29     1395.55     50.98 o 
  20   0   0     4625.39     4375.15    119.92 o 
  22   0   0     1695.33     1890.29     81.06 o 
  24   0   0      213.36      256.97     35.93 o 
  26   0   0      162.71      162.96     35.10 o 
   2   1   0     2310.57     2148.97     20.10 o 
   4   1   0      144.95      151.21      6.17 o 
   6   1   0    11066.30     9977.49     79.61 o 
   8   1   0     3215.02     2887.42     26.61 o 
  10   1   0     1037.83      992.29     16.12 o 
  12   1   0     3443.38     3559.70     35.61 o 
  14   1   0      320.14      389.35     12.32 o 
  16   1   0        5.06        1.70      5.09 o 
  18   1   0      500.21      478.64     20.93 o 
  20   1   0      159.25      171.22     15.38 o 
  22   1   0      262.05      296.57     26.74 o 
  24   1   0       58.91       44.53     28.41 o 
  26   1   0      284.28      334.48     30.14 o 
   0   2   0      874.84      959.77     22.56 o 
   2   2   0    26052.55    23456.51    631.98 o 
   4   2   0     3678.56     3487.20     57.53 o 
   6   2   0    10933.28    10431.60     63.25 o 
   8   2   0        0.01        0.67      3.17 o 
  10   2   0      634.68      695.62     26.33 o 
  12   2   0     4940.07     5058.74     50.15 o 
  14   2   0       75.28      106.73      8.70 o 
  16   2   0      177.11      174.88     11.34 o 
  18   2   0       79.14       89.59     11.43 o 
  20   2   0      446.61      449.44     26.82 o 
  22   2   0       43.22       28.15     10.63 o 
  24   2   0      354.52      363.22     29.73 o 
  26   2   0       43.18       36.66     13.53 o 
   2   3   0    14221.65    12856.31    148.92 o 
   4   3   0     3305.14     3111.99     34.31 o 
   6   3   0     3156.12     3166.43     27.18 o 
   8   3   0     5659.20     5636.76     39.16 o 
  10   3   0      616.44      726.27     26.67 o 
  12   3   0     3435.37     3642.91     37.35 o 
  14   3   0      245.20      240.90     10.77 o 
  16   3   0      632.72      623.13     16.97 o 
  18   3   0      234.08      222.81     12.24 o 
  20   3   0      209.20      212.47     15.82 o 
  22   3   0       42.37       37.69      9.79 o 
  24   3   0      135.85      176.38     15.41 o 
  26   3   0      255.42      281.43     23.46 o 
   0   4   0    11312.21    11146.81    105.74 o 
   2   4   0     4874.78     5007.35     41.12 o 
   4   4   0     3070.93     3189.68     74.30 o 
   6   4   0     5641.31     5717.75     42.10 o 
   8   4   0     2045.01     2003.79     22.92 o 
  10   4   0      244.80      240.62      9.40 o 
  12   4   0     1981.41     1941.62     36.35 o 
  14   4   0       20.64       21.26      5.17 o 
  16   4   0      563.74      527.31     15.63 o 
  18   4   0     2050.50     1970.31     32.08 o 
  20   4   0     1296.07     1282.66     30.11 o 
  22   4   0       26.39       20.60      9.28 o 
  24   4   0       20.62       16.82      9.10 o 
   2   5   0     5337.73     5133.61     59.97 o 
   4   5   0     7200.59     6965.33     56.48 o 
   6   5   0      162.90      198.70      7.62 o 
   8   5   0      521.09      508.85     11.74 o 
  10   5   0     1260.04     1335.12     20.25 o 
  12   5   0        3.50        5.37      3.96 o 
  14   5   0       33.13       31.33      5.79 o 
  16   5   0       45.23       52.83      7.09 o 
  18   5   0      139.94      149.49     10.77 o 
  20   5   0      494.96      538.56     18.97 o 
  22   5   0      310.77      303.07     24.08 o 
  24   5   0     1034.89     1034.61     32.88 o 
   0   6   0     1030.20     1135.55     27.46 o 
   2   6   0      466.28      470.18     14.69 o 
   4   6   0     2806.99     2823.90     37.21 o 
   6   6   0      571.12      593.08     12.80 o 
   8   6   0     1785.46     1800.46     23.48 o 
  10   6   0      544.85      586.55     13.91 o 
  12   6   0       23.61       18.21      5.53 o 
  14   6   0     1616.82     1669.05     26.18 o 
  16   6   0       17.61       21.62      6.92 o 
  18   6   0     1030.84      959.53     30.21 o 
  20   6   0      802.58      814.43     30.91 o 
  22   6   0      126.85      155.00     24.52 o 
  24   6   0       36.71       54.18     13.92 o 
   2   7   0      239.54      265.52     10.68 o 
   4   7   0      129.53      106.48      7.70 o 
   6   7   0      586.23      518.19     17.79 o 
   8   7   0      496.52      437.50     12.87 o 
  10   7   0     1318.98     1351.23     21.81 o 
  12   7   0       51.63       73.06      7.04 o 
  14   7   0      103.24      135.40      9.00 o 
  16   7   0      922.66      942.60     30.21 o 
  18   7   0      192.77      176.67     16.14 o 
  20   7   0      389.44      385.32     23.13 o 
  22   7   0       21.68       47.75     15.51 o 
  24   7   0        0.18       -1.04     15.67 o 
   0   8   0     4873.15     4632.82     68.77 o 
   2   8   0      305.29      334.29     12.42 o 
   4   8   0      284.41      293.53     17.73 o 
   6   8   0     1756.00     1629.30     27.64 o 
   8   8   0       32.02       43.85     10.82 o 
  10   8   0       74.91      106.61      8.73 o 
  12   8   0      783.63      764.83     21.40 o 
  14   8   0     2309.71     2323.79     47.00 o 
  16   8   0     1294.40     1309.53     62.25 o 
  18   8   0      229.68      264.52     29.85 o 
  20   8   0      152.81      143.93     31.34 o 
  22   8   0        1.44      -15.97     11.49 o 
   2   9   0      111.57      109.15      8.81 o 
   4   9   0     1064.22     1058.91     22.89 o 
   6   9   0      279.96      307.97     13.35 o 
   8   9   0     1351.28     1538.81     38.36 o 
  10   9   0     1896.96     1949.51     33.67 o 
  12   9   0      250.15      266.99     14.36 o 
  14   9   0      897.46      898.42     39.71 o 
  16   9   0       22.05       17.07     11.49 o 
  18   9   0        0.01      -11.69      7.79 o 
  20   9   0       10.43       -9.37      9.44 o 
  22   9   0      116.00      139.83     22.86 o 
   0  10   0     1648.06     1835.88     99.24 o 
   2  10   0     1004.89     1117.07     33.29 o 
   4  10   0       59.47       75.96      8.38 o 
   6  10   0      107.96       96.14      9.18 o 
   8  10   0       14.49       13.56      6.05 o 
  10  10   0       10.91       11.04      7.01 o 
  12  10   0      191.21      170.97     15.67 o 
  14  10   0      525.35      560.37     94.22 o 
  16  10   0        2.24        4.62      9.99 o 
  18  10   0      110.84      107.37     19.93 o 
  20  10   0      143.53      162.37     24.18 o 
   2  11   0     1545.56     1626.53     31.43 o 
   4  11   0       93.42      109.00     10.14 o 
   6  11   0       12.38       11.06      5.78 o 
   8  11   0       60.75       75.15     10.43 o 
  10  11   0     1040.10     1016.95     30.92 o 
  12  11   0      453.84      440.77     51.60 o 
  14  11   0       95.57      116.37     19.04 o 
  16  11   0       22.40        0.33     10.53 o 
  18  11   0        5.12       -1.41     11.30 o 
  20  11   0       54.37       84.32     20.03 o 
   0  12   0      553.14      648.27     29.51 o 
   2  12   0      195.36      203.14     13.17 o 
   4  12   0        5.39        2.48      5.53 o 
   6  12   0        1.50        2.11      5.99 o 
   8  12   0       60.74       49.17     10.56 o 
  10  12   0       23.97        2.91      8.19 o 
  12  12   0      418.62      371.93     61.00 o 
  14  12   0        9.94       16.97     11.42 o 
  16  12   0        4.68        1.01     10.19 o 
  18  12   0        0.06       17.70     13.29 o 
   2  13   0       18.56        9.76      6.90 o 
   4  13   0      154.20      165.78     15.36 o 
   6  13   0        0.80       -5.89      7.12 o 
   8  13   0       13.91       -1.02     10.68 o 
  10  13   0     1177.78     1126.14     51.60 o 
  12  13   0        8.71        3.58     18.18 o 
  14  13   0       21.82       24.95     18.38 o 
  16  13   0        9.91       31.47     14.03 o 
   0  14   0      826.91      732.88     48.05 o 
   2  14   0      859.95      886.28     31.03 o 
   4  14   0        2.96       -2.15      7.52 o 
   6  14   0        0.13       -6.38      7.68 o 
   8  14   0      199.37      186.12     17.67 o 
  10  14   0        2.83        9.03     12.21 o 
  12  14   0        3.26        5.89     12.83 o 
  14  14   0       37.75       50.73     30.08 o 
   2  15   0       29.09       41.26     13.15 o 
   4  15   0       45.94       19.12     11.94 o 
   6  15   0        0.62      -11.61      7.74 o 
   8  15   0        8.39      -10.32     11.54 o 
  10  15   0      273.41      289.42     29.55 o 
   0  16   0      346.89      427.86     43.04 o 
   2  16   0        1.02       -0.18     15.88 o 
   4  16   0       36.15       19.02     12.83 o 
   6  16   0        2.73       -0.70     11.08 o 
   1   1   1     1692.09     1551.47     26.28 o 
   2   1   1       21.59       29.94      2.67 o 
   3   1   1     4177.76     3900.22     27.20 o 
   4   1   1      713.35      559.05      8.40 o 
   5   1   1     2803.57     2683.75     20.42 o 
   6   1   1      528.74      445.63      7.26 o 
   7   1   1      542.85      502.16      8.90 o 
   8   1   1       30.38       26.39      3.07 o 
   9   1   1      473.65      445.62      9.15 o 
  10   1   1      995.54      994.23     14.07 o 
  11   1   1     1052.68     1084.75     15.40 o 
  12   1   1     1985.09     2034.45     23.93 o 
  13   1   1       59.79       60.91      5.43 o 
  14   1   1     1172.88     1153.59     17.77 o 
  15   1   1      359.06      416.69     21.83 o 
  16   1   1      940.56     1009.87     17.82 o 
  17   1   1      564.12      586.22     14.25 o 
  18   1   1       50.01       50.68      7.06 o 
  19   1   1       55.21       61.51     11.43 o 
  20   1   1       94.97      103.59      9.54 o 
  21   1   1        8.27        7.80      7.35 o 
  22   1   1       88.85       85.40      9.53 o 
  23   1   1      218.01      209.97     13.02 o 
  24   1   1        6.23        9.71      6.36 o 
  25   1   1       18.46        2.94      7.35 o 
  26   1   1        3.86        0.38      7.12 o 
   0   2   1     9544.54     8711.67     67.55 o 
   1   2   1    15256.73    14027.98    109.55 o 
   2   2   1    24348.45    22223.17    118.75 o 
   3   2   1    12317.13    11191.43     54.67 o 
   4   2   1     3162.68     3062.47     19.76 o 
   5   2   1      737.05      726.31     11.04 o 
   6   2   1      573.95      564.75      8.37 o 
   7   2   1      553.05      597.04      8.71 o 
   8   2   1       26.96       31.23      3.08 o 
   9   2   1       27.11       20.59      2.98 o 
  10   2   1     1988.87     2052.72     18.90 o 
  11   2   1      391.19      407.42      8.82 o 
  12   2   1       13.33       10.26      3.07 o 
  13   2   1      223.88      240.27      7.75 o 
  14   2   1      255.72      278.92      9.03 o 
  15   2   1       10.95        6.64      3.69 o 
  16   2   1      267.50      283.94      9.80 o 
  17   2   1       61.49       56.12      5.83 o 
  18   2   1       55.74       52.38      6.44 o 
  19   2   1       85.84       87.61      7.43 o 
  20   2   1       18.29       15.24      5.36 o 
  21   2   1     1292.08     1271.31     24.01 o 
  22   2   1      321.34      334.56     14.02 o 
  23   2   1      102.54      108.36     10.68 o 
  24   2   1        4.60        5.47      6.89 o 
  25   2   1        5.27       -2.91      6.87 o 
  26   2   1       21.13       24.49      8.68 o 
   1   3   1     4209.36     3975.68     25.13 o 
   2   3   1    11902.87    11279.39     57.49 o 
   3   3   1    21950.59    20476.46     93.93 o 
   4   3   1     9184.44     8483.34     43.07 o 
   5   3   1     4496.50     4299.90     23.63 o 
   6   3   1     3663.34     3316.67     22.50 o 
   7   3   1     2590.04     2645.83     20.02 o 
   8   3   1      807.14      750.35      9.93 o 
   9   3   1     3402.73     3397.33     23.93 o 
  10   3   1     1139.86     1139.49     16.61 o 
  11   3   1     1587.49     1800.23     17.06 o 
  12   3   1      272.06      268.70      7.28 o 
  13   3   1      226.15      268.62      7.56 o 
  14   3   1      363.53      360.76      8.82 o 
  15   3   1        0.46        1.72      3.18 o 
  16   3   1       14.48       10.24      3.79 o 
  17   3   1      216.98      217.60      8.89 o 
  18   3   1      115.45      129.58      7.97 o 
  19   3   1       86.44       99.68      7.49 o 
  20   3   1       49.47       65.54      7.18 o 
  21   3   1      299.85      305.11     13.28 o 
  22   3   1      220.82      196.22     12.74 o 
  23   3   1      114.62      119.83     11.10 o 
  24   3   1      269.57      243.49     14.40 o 
  25   3   1        0.69        0.85      7.17 o 
  26   3   1       51.39       43.47      8.64 o 
   0   4   1    31091.00    28605.03    229.72 o 
   1   4   1       18.55       16.69      2.53 o 
   2   4   1    22972.13    21418.95    130.89 o 
   3   4   1     6025.91     5787.28     35.82 o 
   4   4   1    14426.32    13431.15     67.99 o 
   5   4   1        2.31       -0.92      2.16 o 
   6   4   1       77.28       69.09      3.84 o 
   7   4   1      483.67      511.76      9.15 o 
   8   4   1      615.34      622.10      8.31 o 
   9   4   1      161.41      172.21      5.13 o 
  10   4   1       63.54       51.63      3.32 o 
  11   4   1       64.56       57.73      3.96 o 
  12   4   1      107.38       91.84      4.63 o 
  13   4   1        0.06       -1.12      2.36 o 
  14   4   1      283.19      259.65      7.77 o 
  15   4   1      417.43      394.55      9.49 o 
  16   4   1       68.25       77.08      5.31 o 
  17   4   1       33.85       29.10      4.84 o 
  18   4   1      644.83      652.04     14.38 o 
  19   4   1       76.89       89.39      7.17 o 
  20   4   1      708.64      711.50     19.99 o 
  21   4   1       82.74       75.60      9.89 o 
  22   4   1      895.94      932.06     20.17 o 
  23   4   1      105.97      105.08      9.75 o 
  24   4   1        3.67       -3.71      5.83 o 
  25   4   1       17.57       11.28      6.93 o 
   1   5   1        2.98        2.16      2.31 o 
   2   5   1     3995.71     3882.54     34.71 o 
   3   5   1       95.65       85.99      4.23 o 
   4   5   1       64.55       72.85      4.05 o 
   5   5   1      331.80      322.31      7.13 o 
   6   5   1     2205.47     2138.22     18.00 o 
   7   5   1        0.34       -3.32      2.21 o 
   8   5   1     4587.81     4534.97     29.83 o 
   9   5   1     4571.48     4803.48     30.99 o 
  10   5   1        0.62        1.14      2.25 o 
  11   5   1      536.89      491.19      8.87 o 
  12   5   1     2541.23     2629.14     26.74 o 
  13   5   1       24.81       21.36      3.53 o 
  14   5   1       64.51       76.40      5.04 o 
  15   5   1       53.24       70.72      5.26 o 
  16   5   1        6.85        3.87      3.34 o 
  17   5   1      133.00      130.61      6.90 o 
  18   5   1        9.83       13.05      4.63 o 
  19   5   1       76.22       85.71      7.30 o 
  20   5   1        6.51       10.70      5.20 o 
  21   5   1        7.11       16.73      5.75 o 
  22   5   1       97.20      119.74      9.50 o 
  23   5   1       19.94       16.11      8.03 o 
  24   5   1        3.76        1.89      9.29 o 
  25   5   1        1.87       -2.03      8.63 o 
   0   6   1       87.54       74.38      6.08 o 
   1   6   1     3618.50     3476.46     25.93 o 
   2   6   1     4056.53     4079.42     28.77 o 
   3   6   1      135.25      153.03      5.71 o 
   4   6   1      807.31      885.65     12.25 o 
   5   6   1      206.87      246.67      6.95 o 
   6   6   1        0.01       -0.05      2.44 o 
   7   6   1     1170.58     1168.49     18.10 o 
   8   6   1      645.89      609.56     10.40 o 
   9   6   1      150.85      130.22      5.00 o 
  10   6   1      195.62      197.55      8.19 o 
  11   6   1       53.21       44.55      3.89 o 
  12   6   1      514.71      492.99     10.21 o 
  13   6   1      260.06      276.58     11.49 o 
  14   6   1       67.53       71.12      5.99 o 
  15   6   1        7.02        2.08      4.01 o 
  16   6   1      111.27      125.82      7.79 o 
  17   6   1      113.98      119.23      7.90 o 
  18   6   1       95.65       80.91      7.44 o 
  19   6   1      114.60      119.35      9.25 o 
  20   6   1      106.67      100.17     10.21 o 
  21   6   1      141.16      120.55     11.01 o 
  22   6   1       35.64       21.51      7.38 o 
  23   6   1       20.94        9.61     10.61 o 
  24   6   1      163.50      193.30     17.33 o 
   1   7   1      951.27      906.28     17.12 o 
   2   7   1        1.29        6.14      2.76 o 
   3   7   1     2700.00     2736.80     23.91 o 
   4   7   1      336.45      410.71      9.13 o 
   5   7   1        0.04        0.28      2.52 o 
   6   7   1        0.93        2.05      2.81 o 
   7   7   1      694.20      698.96     12.15 o 
   8   7   1      123.64      134.45      5.91 o 
   9   7   1     2103.23     2085.36     20.73 o 
  10   7   1      465.48      454.10      9.94 o 
  11   7   1      670.25      702.89     16.97 o 
  12   7   1      112.75      114.03      7.02 o 
  13   7   1        5.84        6.03      3.83 o 
  14   7   1        6.12        4.27      3.93 o 
  15   7   1      150.96      163.51      8.84 o 
  16   7   1        5.92        2.51      4.40 o 
  17   7   1       12.55       14.66      5.68 o 
  18   7   1       26.98       23.72      7.19 o 
  19   7   1       20.42        6.44      6.28 o 
  20   7   1       30.73       35.98      8.83 o 
  21   7   1       46.27       48.81     10.65 o 
  22   7   1        0.97        4.04      7.77 o 
  23   7   1       13.97       30.84      9.48 o 
  24   7   1       43.88       43.74     10.81 o 
   0   8   1      212.70      252.53     11.33 o 
   1   8   1     2142.30     2113.60     21.81 o 
   2   8   1     4063.80     4334.24     33.29 o 
   3   8   1      201.03      180.60      7.02 o 
   4   8   1        6.05        8.94      3.17 o 
   5   8   1      642.76      643.13     11.99 o 
   6   8   1      165.75      169.79      7.08 o 
   7   8   1      362.44      353.44     10.48 o 
   8   8   1      546.24      567.59     11.15 o 
   9   8   1      424.36      450.30     10.13 o 
  10   8   1      342.00      358.78     12.73 o 
  11   8   1       74.09       72.76      8.24 o 
  12   8   1      939.26      962.49     18.24 o 
  13   8   1       87.21       96.28      8.06 o 
  14   8   1        1.64       -3.38      4.07 o 
  15   8   1      199.22      192.52     10.33 o 
  16   8   1      828.01      848.24     19.18 o 
  17   8   1       46.77       51.00      8.79 o 
  18   8   1       18.66       16.40      6.80 o 
  19   8   1      107.56      131.59     17.55 o 
  20   8   1       28.58       16.13      8.40 o 
  21   8   1       12.20       12.71      7.77 o 
  22   8   1       61.71       63.69     11.12 o 
  23   8   1       33.51       37.54     10.87 o 
   1   9   1       54.33       54.40      5.05 o 
   2   9   1      288.23      323.85     10.22 o 
   3   9   1      271.43      270.49      8.79 o 
   4   9   1       33.04       33.58      4.39 o 
   5   9   1      199.59      194.23      7.72 o 
   6   9   1       29.13       47.53      4.76 o 
   7   9   1      602.61      629.60     12.78 o 
   8   9   1       52.35       62.99      5.14 o 
   9   9   1      128.87      122.87      7.13 o 
  10   9   1      193.73      188.08      9.41 o 
  11   9   1      440.40      404.79     12.92 o 
  12   9   1        0.36        3.05      4.36 o 
  13   9   1        9.58       10.84      5.42 o 
  14   9   1      676.04      681.48     19.08 o 
  15   9   1       63.40       59.32      8.68 o 
  16   9   1      275.02      296.75     16.01 o 
  17   9   1      186.00      178.21     13.79 o 
  18   9   1      159.40      176.16     13.87 o 
  19   9   1        0.03        2.54      6.38 o 
  20   9   1        0.00        6.55      6.99 o 
  21   9   1        0.40        2.69      7.31 o 
  22   9   1        0.44       10.75      8.29 o 
   0  10   1     1368.63     1343.01     27.06 o 
   1  10   1      452.27      464.44     11.40 o 
   2  10   1      548.92      536.81     13.36 o 
   3  10   1       71.64       74.93      5.68 o 
   4  10   1       11.81       16.41      4.08 o 
   5  10   1       16.00       15.70      4.04 o 
   6  10   1      268.60      249.21     10.52 o 
   7  10   1        4.41       -5.60      3.73 o 
   8  10   1      367.94      345.49     14.18 o 
   9  10   1       68.63       69.11      6.34 o 
  10  10   1       69.40       77.30      9.28 o 
  11  10   1      239.50      235.79     12.26 o 
  12  10   1      410.46      398.18     15.51 o 
  13  10   1        5.57        3.54      5.42 o 
  14  10   1     1833.29     1794.38     36.46 o 
  15  10   1      191.00      177.56     14.12 o 
  16  10   1        5.53        8.06      6.66 o 
  17  10   1      130.19      149.41     13.43 o 
  18  10   1      169.11      183.28     21.29 o 
  19  10   1       18.06       25.90      9.55 o 
  20  10   1       73.79       65.46     17.75 o 
  21  10   1        1.23        4.39      8.87 o 
   1  11   1       40.82       40.87      5.17 o 
   2  11   1      221.54      235.55      9.39 o 
   3  11   1      101.65      109.91      9.22 o 
   4  11   1        1.89       -4.46      3.62 o 
   5  11   1        0.00        6.89      4.26 o 
   6  11   1       53.98       59.57      6.51 o 
   7  11   1       41.94       43.61      6.16 o 
   8  11   1       87.13       99.87      7.73 o 
   9  11   1       12.52       10.00      5.25 o 
  10  11   1       11.72       28.74      6.55 o 
  11  11   1      605.74      612.46     18.51 o 
  12  11   1     1375.59     1423.12     27.88 o 
  13  11   1       47.59       42.39      7.65 o 
  14  11   1        1.66        6.53      6.26 o 
  15  11   1        0.85       13.32      6.63 o 
  16  11   1        4.51        5.43      7.63 o 
  17  11   1       16.86       26.78      9.46 o 
  18  11   1        9.35       18.39      9.23 o 
  19  11   1       12.06       10.18      8.67 o 
   0  12   1       66.15       76.91      9.46 o 
   1  12   1      196.54      203.94     11.92 o 
   2  12   1       16.67       13.08      4.93 o 
   3  12   1       57.62       51.21      6.41 o 
   4  12   1       49.55       54.28      6.58 o 
   5  12   1      151.67      155.16      9.33 o 
   6  12   1       11.38       16.51      5.29 o 
   7  12   1      169.98      199.42     10.55 o 
   8  12   1        1.33        9.10      5.88 o 
   9  12   1      287.47      271.61     15.42 o 
  10  12   1      717.08      797.26     21.31 o 
  11  12   1       17.37       13.06      6.38 o 
  12  12   1      114.12      121.31     11.99 o 
  13  12   1        0.92       12.13      8.02 o 
  14  12   1       55.65       26.59      9.13 o 
  15  12   1       12.88       10.72      7.75 o 
  16  12   1        9.53        8.15      8.08 o 
  17  12   1       60.37       49.21     14.35 o 
  18  12   1       23.60       35.20     11.76 o 
   1  13   1       42.27       48.72      7.77 o 
   2  13   1       11.72       17.75      6.82 o 
   3  13   1       66.67       63.59      7.56 o 
   4  13   1       62.11       55.15      7.13 o 
   5  13   1       29.67       28.80      6.24 o 
   6  13   1       60.85       58.99      9.08 o 
   7  13   1      111.73      114.06     10.50 o 
   8  13   1       74.35       63.88      8.77 o 
   9  13   1        0.75        1.27      6.99 o 
  10  13   1        0.49        5.40      6.87 o 
  11  13   1       92.95       96.38     11.22 o 
  12  13   1      745.89      778.23     44.67 o 
  13  13   1       27.49       30.24      9.88 o 
  14  13   1        5.57        9.14      8.55 o 
  15  13   1        0.54       12.23      8.73 o 
  16  13   1        0.78        4.85      8.28 o 
   0  14   1        3.37       17.61      8.72 o 
   1  14   1       14.48        7.12      5.78 o 
   2  14   1       74.33       73.11      8.75 o 
   3  14   1       11.48        8.59      6.31 o 
   4  14   1      116.50      115.72     10.35 o 
   5  14   1        2.40       -1.02      5.82 o 
   6  14   1       29.23       25.89      7.45 o 
   7  14   1       24.63       32.43      8.59 o 
   8  14   1       12.81       15.82      7.64 o 
   9  14   1        7.28       21.66      7.98 o 
  10  14   1        5.85       -1.44      8.55 o 
  11  14   1        0.19        4.17      7.03 o 
  12  14   1      235.07      266.52     19.47 o 
  13  14   1       11.06       23.56      9.59 o 
  14  14   1       53.15       19.94     14.05 o 
   1  15   1        1.42       -2.20      5.61 o 
   2  15   1        0.84       -3.96      5.77 o 
   3  15   1        2.88        5.23      6.92 o 
   4  15   1        1.32       -3.26      6.17 o 
   5  15   1        2.47        8.52      7.29 o 
   6  15   1       63.64       92.43     12.77 o 
   7  15   1       25.17       22.26      9.32 o 
   8  15   1        8.70       18.58     10.50 o 
   9  15   1       24.95       25.03      9.94 o 
  10  15   1      304.00      331.34     20.98 o 
  11  15   1        0.01       11.74     10.04 o 
   0  16   1       81.03       77.57     16.99 o 
   1  16   1       94.12      124.35     13.67 o 
   2  16   1       15.94        6.03      7.33 o 
   3  16   1        7.16        8.00      7.85 o 
   4  16   1       92.86       92.47     11.63 o 
   5  16   1       23.00       17.31      9.37 o 
   6  16   1        5.71        6.89      8.08 o 
   7  16   1       15.78       28.41     22.15 o 
   0   0   2    22535.79    21664.34    268.25 o 
   1   0   2     6004.09     5262.14     61.30 o 
   2   0   2     2209.40     2117.93     61.84 o 
   3   0   2    45391.10    41044.20    391.22 o 
   4   0   2     6586.66     6091.83     64.75 o 
   5   0   2        0.81       -3.94      2.94 o 
   6   0   2     1910.38     1970.21     25.98 o 
   7   0   2      110.23      104.20      7.02 o 
   8   0   2     1796.45     1862.68     45.22 o 
   9   0   2      294.85      303.02     11.75 o 
  10   0   2      318.57      319.59     15.26 o 
  11   0   2      357.72      371.49     11.11 o 
  12   0   2      342.67      348.73     11.26 o 
  13   0   2      111.60       92.99      7.09 o 
  14   0   2      244.21      238.91     14.41 o 
  15   0   2      451.40      438.96     14.98 o 
  16   0   2        0.20       -2.71      6.24 o 
  17   0   2     2170.39     2245.81     44.28 o 
  18   0   2      101.68       77.21     14.75 o 
  19   0   2        5.06       -0.06      6.67 o 
  20   0   2       72.47       65.59     10.36 o 
  21   0   2        1.28       -3.25      6.89 o 
  22   0   2      122.90      165.08     21.41 o 
  23   0   2        9.74       11.60      9.32 o 
  24   0   2       25.84       26.67     10.07 o 
  25   0   2        1.48        6.59      8.42 o 
  26   0   2        3.78       10.27      9.63 o 
   1   1   2      304.95      321.23      8.19 o 
   2   1   2    16230.42    15254.31     80.19 o 
   3   1   2     4603.11     4210.25     28.03 o 
   4   1   2      385.45      396.33      7.31 o 
   5   1   2     6670.67     6697.15     37.66 o 
   6   1   2       20.87       22.46      2.93 o 
   7   1   2      390.91      373.28      8.15 o 
   8   1   2      377.52      360.87      9.74 o 
   9   1   2     5072.17     5045.77     52.89 o 
  10   1   2     4414.53     4599.08     56.85 o 
  11   1   2     4277.57     4489.27     33.26 o 
  12   1   2     1589.18     1762.43     19.98 o 
  13   1   2     1510.37     1597.39     21.28 o 
  14   1   2       99.47       94.59      6.11 o 
  15   1   2      945.98      912.27     17.39 o 
  16   1   2       88.85      103.30      6.78 o 
  17   1   2      213.01      220.52     10.39 o 
  18   1   2       22.77       14.65      5.49 o 
  19   1   2       69.05       65.81      7.42 o 
  20   1   2        0.34       -3.47      5.01 o 
  21   1   2      341.14      339.43     13.82 o 
  22   1   2        6.92        0.79      5.62 o 
  23   1   2      106.41      114.00     10.91 o 
  24   1   2        3.14       -2.08      5.64 o 
  25   1   2        2.57       -1.76      6.53 o 
  26   1   2       57.47       30.95      8.91 o 
   0   2   2     3637.73     3473.89     37.19 o 
   1   2   2     5987.40     5585.99     34.27 o 
   2   2   2     3832.36     3601.94     25.04 o 
   3   2   2     7891.82     7590.49     50.32 o 
   4   2   2     7753.39     7554.25     46.57 o 
   5   2   2    12265.23    11644.19    115.18 o 
   6   2   2        5.63        6.46      2.71 o 
   7   2   2      208.75      224.00      6.76 o 
   8   2   2      111.55      106.08      5.29 o 
   9   2   2        3.57        4.13      2.75 o 
  10   2   2      578.09      576.41     11.41 o 
  11   2   2      556.18      627.50     11.66 o 
  12   2   2      439.73      453.01     10.38 o 
  13   2   2       22.78       24.09      4.48 o 
  14   2   2        0.01        4.99      3.44 o 
  15   2   2      960.65      987.48     16.54 o 
  16   2   2       12.98       13.72      4.33 o 
  17   2   2      250.64      257.77     11.51 o 
  18   2   2       22.49       28.07      5.90 o 
  19   2   2      392.22      413.42     14.07 o 
  20   2   2      199.32      198.40     11.66 o 
  21   2   2        4.27        9.83      5.82 o 
  22   2   2        0.30        2.04      5.81 o 
  23   2   2      303.23      274.80     15.97 o 
  24   2   2      186.45      187.17     12.35 o 
  25   2   2        7.15        7.34      6.84 o 
   1   3   2      275.71      309.57      5.41 o 
   2   3   2     3250.12     3050.90     26.19 o 
   3   3   2      504.65      440.35      8.83 o 
   4   3   2      213.94      219.21      6.82 o 
   5   3   2     3557.16     3587.17     51.62 o 
   6   3   2       17.66       28.15      3.07 o 
   7   3   2      163.18      174.41      7.02 o 
   8   3   2     2084.77     2047.07     19.63 o 
   9   3   2     2204.55     2267.41     24.93 o 
  10   3   2      407.30      482.08     12.62 o 
  11   3   2      168.85      156.22      6.66 o 
  12   3   2      249.67      228.70      8.45 o 
  13   3   2       57.90       67.21      5.81 o 
  14   3   2       14.77       18.44      4.33 o 
  15   3   2       34.71       37.03      5.27 o 
  16   3   2      639.85      669.87     14.33 o 
  17   3   2       70.36       61.00      6.28 o 
  18   3   2       74.78       78.15      8.96 o 
  19   3   2      388.47      410.03     14.37 o 
  20   3   2      315.89      311.74     13.15 o 
  21   3   2       49.82       71.03      8.29 o 
  22   3   2        8.38        3.06      6.18 o 
  23   3   2      111.09      129.98     10.72 o 
  24   3   2       19.15       10.47      7.32 o 
  25   3   2        0.06       -0.42      7.02 o 
   0   4   2    18657.27    17898.38    116.39 o 
   1   4   2     8705.59     8187.02     51.85 o 
   2   4   2     2885.90     2858.52     21.63 o 
   3   4   2     1315.33     1222.66     13.43 o 
   4   4   2        8.82        5.27      2.78 o 
   5   4   2      269.06      242.99      7.53 o 
   6   4   2     1559.38     1600.75     15.94 o 
   7   4   2       53.46       44.40      3.21 o 
   8   4   2     5729.85     5948.36     39.09 o 
   9   4   2     2396.36     2602.74     28.26 o 
  10   4   2       39.88       78.14      7.78 o 
  11   4   2      117.42      138.45      7.19 o 
  12   4   2      123.17      122.11      6.55 o 
  13   4   2        3.61        0.14      3.72 o 
  14   4   2      250.72      252.30      9.19 o 
  15   4   2        2.38        8.43      3.77 o 
  16   4   2        1.20        1.59      4.13 o 
  17   4   2        1.18       -3.71      4.10 o 
  18   4   2       11.62       12.77      5.86 o 
  19   4   2       25.19       22.00      5.94 o 
  20   4   2       25.21       38.56      8.02 o 
  21   4   2      359.71      347.21     18.72 o 
  22   4   2      464.52      472.75     19.81 o 
  23   4   2       11.07       17.59      8.14 o 
  24   4   2        1.44       -1.41      7.45 o 
  25   4   2       23.73       33.07     11.70 o 
   1   5   2     2447.10     2223.24     16.89 o 
   2   5   2      355.50      352.38      7.94 o 
   3   5   2     1515.90     1523.21     15.89 o 
   4   5   2      486.99      569.64      9.85 o 
   5   5   2     5389.39     5492.74     35.77 o 
   6   5   2     1504.55     1619.09     17.27 o 
   7   5   2       64.97       60.02      3.97 o 
   8   5   2        0.17        7.92      2.86 o 
   9   5   2     1440.83     1514.91     20.63 o 
  10   5   2       76.61       77.44      4.57 o 
  11   5   2       73.35       84.41      4.93 o 
  12   5   2       47.31       58.81      4.60 o 
  13   5   2        6.14       11.80      3.30 o 
  14   5   2        2.06        1.17      3.10 o 
  15   5   2        0.03        2.32      3.33 o 
  16   5   2        5.31        5.89      3.69 o 
  17   5   2       40.92       48.93      6.32 o 
  18   5   2      158.26      183.10      9.90 o 
  19   5   2        7.41       11.32      5.95 o 
  20   5   2      145.33      145.86     10.32 o 
  21   5   2      341.03      328.25     15.48 o 
  22   5   2      182.13      159.33     15.23 o 
  23   5   2      138.64      148.34     15.34 o 
  24   5   2       37.09       29.05     15.20 o 
   0   6   2     1389.26     1365.35     21.29 o 
   1   6   2      814.04      782.64     11.37 o 
   2   6   2      323.43      309.52      7.15 o 
   3   6   2       10.39       16.36      2.86 o 
   4   6   2     1403.06     1357.67     15.97 o 
   5   6   2      327.74      339.79      8.25 o 
   6   6   2      307.03      291.90      6.45 o 
   7   6   2     2114.71     2157.93     18.60 o 
   8   6   2        7.66        4.19      2.49 o 
   9   6   2        0.23       -0.13      2.76 o 
  10   6   2      602.64      571.64     11.78 o 
  11   6   2       70.89       77.13      5.44 o 
  12   6   2       78.55       97.57      6.09 o 
  13   6   2        5.66        2.08      4.15 o 
  14   6   2        9.04        8.08      4.15 o 
  15   6   2        8.17        9.96      4.37 o 
  16   6   2        3.40        4.22      4.51 o 
  17   6   2       71.40       67.48      8.23 o 
  18   6   2     1020.81     1031.40     22.21 o 
  19   6   2     1471.94     1429.69     26.57 o 
  20   6   2      135.87      121.23     10.45 o 
  21   6   2        8.39        2.32      7.75 o 
  22   6   2       14.26        3.32     11.93 o 
  23   6   2       10.06        9.47     15.20 o 
  24   6   2        3.92        5.10      9.20 o 
   1   7   2     2165.78     2159.99     20.82 o 
   2   7   2      394.36      391.97      8.82 o 
   3   7   2     1952.15     1932.59     30.39 o 
   4   7   2      548.25      575.41     10.11 o 
   5   7   2     1706.58     1733.72     30.20 o 
   6   7   2     1521.34     1431.53     20.00 o 
   7   7   2      231.07      236.79      7.11 o 
   8   7   2     1212.61     1139.67     16.92 o 
   9   7   2      228.06      244.19     10.04 o 
  10   7   2      516.22      535.86     14.81 o 
  11   7   2        4.72        6.96      4.09 o 
  12   7   2        2.80        2.07      4.16 o 
  13   7   2        5.81       -1.14      3.98 o 
  14   7   2      160.46      176.31     10.03 o 
  15   7   2        0.98       -0.27      4.32 o 
  16   7   2      135.90      130.61      9.71 o 
  17   7   2       45.53       37.07      6.92 o 
  18   7   2       18.64       16.51      6.51 o 
  19   7   2      921.23      912.13     23.11 o 
  20   7   2       59.44       35.20      8.10 o 
  21   7   2       31.14       18.99      7.61 o 
  22   7   2        0.07       12.60      6.98 o 
  23   7   2       98.67       84.79     13.50 o 
   0   8   2     4294.09     4339.54     47.30 o 
   1   8   2     1090.03     1124.64     25.96 o 
   2   8   2     1178.75     1085.96     15.30 o 
   3   8   2      570.46      567.25     11.03 o 
   4   8   2     1559.64     1572.43     20.25 o 
   5   8   2        0.00       -2.67      3.01 o 
   6   8   2      224.12      216.86      8.65 o 
   7   8   2      423.62      446.17     11.69 o 
   8   8   2        0.85        1.23      4.33 o 
   9   8   2      111.14      108.25      7.68 o 
  10   8   2        0.63        9.67      4.31 o 
  11   8   2       52.34       66.91      6.73 o 
  12   8   2      138.58      149.48     11.48 o 
  13   8   2        0.54        5.56      4.38 o 
  14   8   2      173.38      162.32     10.00 o 
  15   8   2      136.60      148.36     10.43 o 
  16   8   2      479.75      498.01     22.13 o 
  17   8   2      392.10      368.81     14.72 o 
  18   8   2      151.86      144.98     10.85 o 
  19   8   2       30.05       31.60      8.06 o 
  20   8   2      564.56      588.76     24.35 o 
  21   8   2      113.76       96.45     14.16 o 
  22   8   2       97.33      104.58     14.05 o 
   1   9   2        1.26        5.61      3.25 o 
   2   9   2      998.16      982.03     19.96 o 
   3   9   2      121.60      136.47      7.58 o 
   4   9   2      247.44      231.49     12.36 o 
   5   9   2      437.92      464.28     15.36 o 
   6   9   2        1.87       10.39      3.85 o 
   7   9   2      132.98      117.98      7.49 o 
   8   9   2       73.70       90.34      8.92 o 
   9   9   2       61.13       72.07      8.76 o 
  10   9   2        3.06        6.68      4.20 o 
  11   9   2      170.43      176.91      9.94 o 
  12   9   2      269.37      249.63     13.88 o 
  13   9   2       92.41       84.64      8.21 o 
  14   9   2       28.76       20.78      5.82 o 
  15   9   2        4.11        3.88      5.11 o 
  16   9   2      141.77      119.94      9.85 o 
  17   9   2        0.29       -2.09      6.09 o 
  18   9   2      114.62      107.76     11.32 o 
  19   9   2       61.17       68.62     10.71 o 
  20   9   2        0.02       -2.30      7.23 o 
  21   9   2       26.38       25.03      9.15 o 
   0  10   2      596.71      606.68     18.47 o 
   1  10   2      568.61      592.16     14.22 o 
   2  10   2       33.57       29.62      6.14 o 
   3  10   2      168.15      173.89      8.73 o 
   4  10   2       21.42       25.47      4.94 o 
   5  10   2      377.04      363.50     11.95 o 
   6  10   2       94.64       69.63      8.78 o 
   7  10   2      247.64      243.32     15.14 o 
   8  10   2       18.19       26.04      5.93 o 
   9  10   2       77.51       75.93      7.75 o 
  10  10   2      217.79      200.54     10.79 o 
  11  10   2        6.28        8.35      5.08 o 
  12  10   2        4.60       10.29      5.40 o 
  13  10   2      121.12      135.54     10.08 o 
  14  10   2      222.38      245.30     13.73 o 
  15  10   2       23.20        9.96     10.09 o 
  16  10   2        1.05        0.34      6.22 o 
  17  10   2       29.27       25.68      7.41 o 
  18  10   2       10.68        6.82      7.43 o 
  19  10   2        5.60        3.58      8.05 o 
  20  10   2       16.18       20.11      8.61 o 
   1  11   2        9.04        3.06      4.90 o 
   2  11   2      272.27      318.42     13.07 o 
   3  11   2        0.73        4.51      4.45 o 
   4  11   2       27.02       21.71      5.21 o 
   5  11   2      877.85      852.51     18.11 o 
   6  11   2      145.43      152.88     14.13 o 
   7  11   2      108.54       95.98      9.10 o 
   8  11   2        0.57        0.62      4.83 o 
   9  11   2      573.32      623.15     17.03 o 
  10  11   2       86.29       80.16      8.33 o 
  11  11   2      160.80      162.39     11.84 o 
  12  11   2        6.87        6.71      6.18 o 
  13  11   2       25.85       40.14     10.15 o 
  14  11   2       92.52       74.24      9.67 o 
  15  11   2       78.44       80.69      9.89 o 
  16  11   2        0.00        0.02      6.44 o 
  17  11   2       10.63       24.53      8.18 o 
  18  11   2        0.43        5.86      7.63 o 
  19  11   2        5.18        4.46      7.90 o 
   0  12   2      162.80      223.59     17.10 o 
   1  12   2       73.42       71.71      8.22 o 
   2  12   2       27.67       29.76      6.44 o 
   3  12   2        1.49       -3.42      5.01 o 
   4  12   2       68.25       74.62     10.13 o 
   5  12   2       39.23       37.38      7.26 o 
   6  12   2        0.27        4.93      5.13 o 
   7  12   2       11.82       14.82      6.14 o 
   8  12   2       41.67       50.08      7.57 o 
   9  12   2      197.85      196.14     12.30 o 
  10  12   2       57.53       59.16      8.60 o 
  11  12   2       11.61        7.46      6.34 o 
  12  12   2       63.38       52.05      8.91 o 
  13  12   2       38.58       39.49      8.20 o 
  14  12   2       87.41       97.34     10.85 o 
  15  12   2       12.42       13.80      7.36 o 
  16  12   2        9.19       -2.76      7.17 o 
  17  12   2       10.88       11.10      8.17 o 
   1  13   2       53.25       54.35      8.11 o 
   2  13   2       11.44       12.99      6.10 o 
   3  13   2       31.88       31.72      7.07 o 
   4  13   2        4.59       -3.38      5.37 o 
   5  13   2        3.88       -0.46      6.32 o 
   6  13   2       38.24       29.49      8.03 o 
   7  13   2      650.52      612.44     24.57 o 
   8  13   2      281.16      308.48     17.07 o 
   9  13   2       35.87       32.41      7.85 o 
  10  13   2        2.47        5.00      6.57 o 
  11  13   2      337.18      371.30     17.11 o 
  12  13   2       43.47       38.18      8.33 o 
  13  13   2      165.64      166.11     13.11 o 
  14  13   2        0.24        1.22      6.85 o 
  15  13   2       27.29       43.03     13.51 o 
   0  14   2       69.52       77.93     13.49 o 
   1  14   2        0.01       10.56      6.01 o 
   2  14   2       22.09       15.28      6.43 o 
   3  14   2        0.80       -0.22      5.69 o 
   4  14   2       15.15        9.50      7.99 o 
   5  14   2      309.07      302.09     32.30 o 
   6  14   2       60.65       56.61     10.28 o 
   7  14   2      354.31      304.76     17.48 o 
   8  14   2      226.75      217.91     18.41 o 
   9  14   2       59.69       70.30     10.99 o 
  10  14   2       47.22       42.02      9.61 o 
  11  14   2        5.86        2.05     10.97 o 
  12  14   2       50.99       54.85     17.46 o 
  13  14   2       63.42       69.90     11.64 o 
   1  15   2        6.24       14.42      6.87 o 
   2  15   2       47.22       51.29      8.72 o 
   3  15   2       17.97       20.14      8.31 o 
   4  15   2       85.23       67.61     10.76 o 
   5  15   2       14.97        6.82      7.97 o 
   6  15   2       20.97       22.92      8.73 o 
   7  15   2        0.27       -1.39      7.65 o 
   8  15   2       56.90       46.89     11.43 o 
   9  15   2       66.89       73.93     12.90 o 
  10  15   2      334.69      369.92     34.53 o 
   0  16   2      139.78      141.35     17.80 o 
   1  16   2       58.18       72.79     10.58 o 
   2  16   2       20.69       17.64      9.70 o 
   3  16   2        0.01        0.22      7.79 o 
   4  16   2        0.49        5.44      7.93 o 
   1   1   3        0.71        0.94      3.63 o 
   2   1   3     2166.16     2056.71     35.27 o 
   3   1   3      496.68      459.38     15.27 o 
   4   1   3       90.09       92.90      4.67 o 
   5   1   3       25.86       24.33      3.53 o 
   6   1   3      406.29      440.43      9.68 o 
   7   1   3      190.13      187.58      6.85 o 
   8   1   3      199.00      233.87      9.02 o 
   9   1   3       12.11       15.08      3.23 o 
  10   1   3     1522.71     1714.03     19.54 o 
  11   1   3       34.02       31.14      4.09 o 
  12   1   3       77.34       84.82      5.63 o 
  13   1   3      148.63      150.08      8.54 o 
  14   1   3       38.80       43.29      5.45 o 
  15   1   3      275.67      252.75     10.29 o 
  16   1   3      268.41      251.75     10.70 o 
  17   1   3     1460.83     1451.67     23.08 o 
  18   1   3      209.11      210.10     10.51 o 
  19   1   3      884.18      935.56     19.57 o 
  20   1   3       19.32       14.11      5.90 o 
  21   1   3       38.01       24.24      6.57 o 
  22   1   3        4.48        9.60      5.64 o 
  23   1   3        1.28        5.23      6.24 o 
  24   1   3        5.33       12.90      7.07 o 
  25   1   3        0.00       -1.67      6.70 o 
   0   2   3     2309.97     2198.72     27.43 o 
   1   2   3      234.73      281.62      8.77 o 
   2   2   3      327.38      285.96      7.85 o 
   3   2   3       37.94       43.24      4.13 o 
   4   2   3      115.08      119.59      8.66 o 
   5   2   3     2538.19     2747.78     23.49 o 
   6   2   3      616.40      726.71     11.66 o 
   7   2   3        7.02        9.49      3.07 o 
   8   2   3       23.16       37.28      5.39 o 
   9   2   3      736.44      662.21     11.92 o 
  10   2   3       65.61       58.32      4.72 o 
  11   2   3       17.53       19.79      3.81 o 
  12   2   3      331.48      308.25     12.38 o 
  13   2   3      921.30      948.79     15.92 o 
  14   2   3      243.92      230.12      9.42 o 
  15   2   3      131.42      134.19      8.05 o 
  16   2   3       72.40       69.24      7.66 o 
  17   2   3        1.72        1.86      5.22 o 
  18   2   3       11.73       10.60      6.05 o 
  19   2   3      179.44      167.43     10.64 o 
  20   2   3      103.69      100.90      8.77 o 
  21   2   3       49.75       41.68      7.66 o 
  22   2   3       51.68       42.57      8.31 o 
  23   2   3        8.82        4.10      6.44 o 
  24   2   3        1.03       12.11      7.73 o 
  25   2   3        4.06       10.43     10.69 o 
   1   3   3       83.71       95.74      4.38 o 
   2   3   3        5.49        8.30      2.52 o 
   3   3   3     3948.71     4102.79     30.92 o 
   4   3   3        0.29        2.32      2.38 o 
   5   3   3     1705.39     1641.57     17.25 o 
   6   3   3      251.99      219.77      9.52 o 
   7   3   3     3037.48     3086.99     36.10 o 
   8   3   3     2692.81     2579.27     25.18 o 
   9   3   3       96.96      104.17      6.07 o 
  10   3   3      859.69      957.62     15.63 o 
  11   3   3       27.72       29.03      4.55 o 
  12   3   3      459.19      517.77     14.48 o 
  13   3   3      156.63      157.70      8.02 o 
  14   3   3       13.19       14.98      4.46 o 
  15   3   3        2.21        2.31      3.88 o 
  16   3   3       24.29       27.09      5.22 o 
  17   3   3       50.40       31.76      6.55 o 
  18   3   3        1.55        2.94      6.02 o 
  19   3   3        6.65       -8.33      5.55 o 
  20   3   3       79.64       77.10     10.00 o 
  21   3   3      177.69      150.49     12.97 o 
  22   3   3       49.28       53.76      9.96 o 
  23   3   3        0.02       -6.48      7.39 o 
  24   3   3       37.08       38.08      9.87 o 
   0   4   3      399.69      425.51     10.61 o 
   1   4   3       86.71      101.47      5.43 o 
   2   4   3      202.55      200.19      4.93 o 
   3   4   3       79.38       94.94      6.59 o 
   4   4   3      280.63      280.59      9.20 o 
   5   4   3     2319.54     2404.83     32.45 o 
   6   4   3      903.22      848.51     16.46 o 
   7   4   3     7716.90     7505.19     66.29 o 
   8   4   3      398.37      385.27      9.18 o 
   9   4   3     1034.36     1094.32     15.54 o 
  10   4   3      342.23      368.89     10.58 o 
  11   4   3       30.09       31.32      4.49 o 
  12   4   3       96.30       95.81      6.57 o 
  13   4   3       14.44       19.89      4.67 o 
  14   4   3      171.50      200.60     10.23 o 
  15   4   3       11.10       10.23      4.96 o 
  16   4   3        0.00        2.42      4.67 o 
  17   4   3        0.39       -2.15      5.30 o 
  18   4   3       68.11       67.18      9.25 o 
  19   4   3      164.20      180.99     13.03 o 
  20   4   3      111.70       79.30     10.54 o 
  21   4   3      824.35      738.81     41.98 o 
  22   4   3        8.13       11.17      7.33 o 
  23   4   3        1.88       12.85      8.51 o 
  24   4   3        0.34        3.79      8.06 o 
   1   5   3      195.41      189.10      5.07 o 
   2   5   3        2.88        1.71      2.56 o 
   3   5   3      791.76      804.69     14.57 o 
   4   5   3        6.87        6.33      2.85 o 
   5   5   3        6.68       13.02      3.66 o 
   6   5   3      549.80      631.56     13.31 o 
   7   5   3      378.60      385.87     14.90 o 
   8   5   3       66.65       56.35      5.28 o 
   9   5   3     1434.42     1477.99     20.32 o 
  10   5   3       57.59       72.71      6.07 o 
  11   5   3      128.33      141.89      7.80 o 
  12   5   3       13.01       10.55      4.18 o 
  13   5   3      185.50      199.48      9.72 o 
  14   5   3      113.43      111.66      8.13 o 
  15   5   3        1.80       -1.79      4.36 o 
  16   5   3       24.81       24.84      5.92 o 
  17   5   3      104.00       95.41      8.60 o 
  18   5   3        6.07       13.24      5.74 o 
  19   5   3        0.73        4.35      6.18 o 
  20   5   3        8.69       13.17      7.02 o 
  21   5   3       33.22       48.68      9.06 o 
  22   5   3        1.69        3.52      6.81 o 
  23   5   3       86.97       77.17     11.31 o 
   0   6   3     1532.55     1596.28     27.72 o 
   1   6   3     3498.09     3515.57     29.94 o 
   2   6   3      500.54      544.84     10.32 o 
   3   6   3      447.92      451.10      9.77 o 
   4   6   3      662.23      715.94     13.46 o 
   5   6   3        9.84       11.04      3.20 o 
   6   6   3     1147.25     1330.78     17.28 o 
   7   6   3       35.14       37.94      5.13 o 
   8   6   3     1541.39     1505.98     20.79 o 
   9   6   3       70.58       77.35      6.31 o 
  10   6   3       33.92       30.24      4.90 o 
  11   6   3      202.33      202.72      9.14 o 
  12   6   3        0.15        0.68      4.04 o 
  13   6   3        0.38        4.01      4.12 o 
  14   6   3        0.15        1.64      4.03 o 
  15   6   3        9.23       14.31      5.25 o 
  16   6   3        0.32       -4.21      4.46 o 
  17   6   3        0.60       -1.19      5.24 o 
  18   6   3        7.13        3.15      5.47 o 
  19   6   3      146.36      129.21     10.28 o 
  20   6   3        7.64        6.64      6.69 o 
  21   6   3       49.48       46.71      9.19 o 
  22   6   3      122.31       96.75     11.20 o 
  23   6   3       69.34       55.98     10.04 o 
   1   7   3        1.44        0.55      3.26 o 
   2   7   3       32.27       32.50      3.83 o 
   3   7   3      120.87      125.54      6.08 o 
   4   7   3      840.37      862.22     14.02 o 
   5   7   3      758.26      733.99     13.28 o 
   6   7   3      366.32      366.30     13.27 o 
   7   7   3      640.06      678.33     14.88 o 
   8   7   3      111.58      112.07      7.38 o 
   9   7   3       32.45       32.48      5.10 o 
  10   7   3       78.36       81.13      6.88 o 
  11   7   3      121.52      120.57     10.29 o 
  12   7   3       77.24       92.31      7.40 o 
  13   7   3       37.78       31.55      5.87 o 
  14   7   3       52.32       54.13      6.56 o 
  15   7   3       23.48       16.78      5.43 o 
  16   7   3       77.01       91.09      8.29 o 
  17   7   3      260.64      313.36     12.81 o 
  18   7   3       23.41       20.01      6.08 o 
  19   7   3       58.59       61.31      8.57 o 
  20   7   3      206.67      234.77     13.33 o 
  21   7   3        0.06        7.48      8.20 o 
  22   7   3        5.60       -6.00      7.64 o 
   0   8   3     1705.46     1806.75     38.20 o 
   1   8   3      240.62      215.67      8.67 o 
   2   8   3     1623.86     1510.48     27.07 o 
   3   8   3      255.64      279.98     10.74 o 
   4   8   3     1134.43     1180.45     19.25 o 
   5   8   3        5.35        2.05      3.18 o 
   6   8   3       93.99       94.36      6.85 o 
   7   8   3      187.55      201.17      9.37 o 
   8   8   3       27.45       22.57      5.06 o 
   9   8   3      629.16      616.20     14.37 o 
  10   8   3        0.61        3.10      4.01 o 
  11   8   3       48.75       59.73      6.35 o 
  12   8   3       42.68       47.84      6.47 o 
  13   8   3       16.91        5.45      4.90 o 
  14   8   3       51.95       55.04      8.95 o 
  15   8   3        9.38        5.21      5.04 o 
  16   8   3        9.22        4.54      5.56 o 
  17   8   3      219.83      216.89     12.72 o 
  18   8   3      519.68      565.15     23.75 o 
  19   8   3       75.71       81.03      9.85 o 
  20   8   3       44.34       50.43      8.98 o 
  21   8   3       37.89       43.62      9.59 o 
   1   9   3      112.18       99.69      8.31 o 
   2   9   3      388.41      338.17     12.92 o 
   3   9   3     1489.24     1505.63     27.05 o 
   4   9   3       67.28       65.89      6.28 o 
   5   9   3      185.04      174.14     13.80 o 
   6   9   3      426.43      459.43     15.07 o 
   7   9   3      683.77      668.43     17.85 o 
   8   9   3      373.90      365.57     14.21 o 
   9   9   3      205.87      183.01     10.35 o 
  10   9   3       59.03       57.89      7.27 o 
  11   9   3      346.54      334.98     13.61 o 
  12   9   3       41.85       51.12      7.58 o 
  13   9   3        0.39       -2.39      5.43 o 
  14   9   3       61.86       42.14      7.46 o 
  15   9   3       48.57       40.36      7.64 o 
  16   9   3        1.80        1.23      5.86 o 
  17   9   3      526.34      524.13     18.44 o 
  18   9   3       19.79       27.65      7.66 o 
  19   9   3       34.39       28.89      8.19 o 
  20   9   3       26.76       37.45      8.69 o 
   0  10   3       24.63       17.97      8.36 o 
   1  10   3      236.06      255.44     12.61 o 
   2  10   3       64.38       72.86      8.25 o 
   3  10   3       59.87       58.54      7.42 o 
   4  10   3        4.45        5.30      5.01 o 
   5  10   3        1.66        1.03      5.19 o 
   6  10   3      379.73      389.66     14.80 o 
   7  10   3      342.69      358.04     14.71 o 
   8  10   3        9.44       10.11      5.60 o 
   9  10   3       25.01       27.60      6.53 o 
  10  10   3       40.01       40.80      6.93 o 
  11  10   3       15.12        8.51      5.51 o 
  12  10   3        1.11        7.65      5.41 o 
  13  10   3       29.77       34.23      7.40 o 
  14  10   3       11.73       14.77      6.37 o 
  15  10   3      266.17      273.10     14.56 o 
  16  10   3       35.96       32.49      7.64 o 
  17  10   3        5.94        4.31      6.39 o 
  18  10   3       12.78       11.61      7.78 o 
  19  10   3       67.00       83.07     10.98 o 
   1  11   3      141.47      139.20     10.30 o 
   2  11   3      495.95      499.25     18.52 o 
   3  11   3     1144.55     1130.00     23.89 o 
   4  11   3       16.39       13.53      6.51 o 
   5  11   3       24.18       20.98      9.03 o 
   6  11   3       76.86       71.32     10.73 o 
   7  11   3       16.67       18.27      6.85 o 
   8  11   3      376.57      425.77     25.53 o 
   9  11   3      557.36      547.86     18.78 o 
  10  11   3      500.19      501.45     30.34 o 
  11  11   3       29.70       41.39      7.51 o 
  12  11   3      365.84      398.84     15.79 o 
  13  11   3       50.36       37.18      8.89 o 
  14  11   3       48.57       47.07      8.30 o 
  15  11   3       10.74       22.50      7.61 o 
  16  11   3        4.09       11.23      7.27 o 
  17  11   3      155.36      151.51     13.45 o 
  18  11   3       37.30       31.65     12.64 o 
   0  12   3     1331.64     1315.39     37.90 o 
   1  12   3       10.96        9.51      5.90 o 
   2  12   3     1012.62     1028.43     23.84 o 
   3  12   3       39.69       43.06      8.50 o 
   4  12   3        3.74        8.45      6.40 o 
   5  12   3      237.18      213.92     14.53 o 
   6  12   3      245.60      211.00     14.55 o 
   7  12   3      634.95      665.83     22.79 o 
   8  12   3      226.83      207.92     14.91 o 
   9  12   3      450.78      386.25     29.06 o 
  10  12   3       87.99       99.28     10.78 o 
  11  12   3       18.47       13.58      7.60 o 
  12  12   3        3.13        6.00      6.60 o 
  13  12   3       81.00       75.77     10.47 o 
  14  12   3        2.80        5.11      7.04 o 
  15  12   3        6.56        8.38      7.51 o 
  16  12   3       19.55       24.22      8.78 o 
   1  13   3        2.37        9.67      6.60 o 
   2  13   3        0.51        5.80      6.04 o 
   3  13   3        0.01       -6.73      6.39 o 
   4  13   3        0.01        7.71      6.71 o 
   5  13   3        0.72        0.24      6.39 o 
   6  13   3       13.82       15.72      7.47 o 
   7  13   3      330.58      279.79     24.79 o 
   8  13   3        5.11       11.32      7.88 o 
   9  13   3      110.13      124.54     13.17 o 
  10  13   3       75.75       73.53     12.49 o 
  11  13   3      706.12      688.61     25.49 o 
  12  13   3       24.49       32.00     10.80 o 
  13  13   3      203.70      195.01     16.31 o 
  14  13   3        3.52       11.71      8.75 o 
   0  14   3      211.63      248.58     20.48 o 
   1  14   3        3.25        1.35      6.57 o 
   2  14   3       53.49       52.28     10.06 o 
   3  14   3       18.60       14.67      8.30 o 
   4  14   3        0.89        6.22      7.63 o 
   5  14   3        0.66       -0.87      6.23 o 
   6  14   3       32.22       26.80      9.04 o 
   7  14   3        3.51       12.96      7.78 o 
   8  14   3       41.16       41.84      9.91 o 
   9  14   3        1.28       -0.69      7.54 o 
  10  14   3        1.03       15.00      7.98 o 
  11  14   3       13.98       10.93      8.64 o 
   1  15   3       22.18       22.81      8.65 o 
   2  15   3        5.52       12.50      8.51 o 
   3  15   3        0.00        5.47      7.55 o 
   4  15   3        0.97        5.73      8.00 o 
   5  15   3       28.96       25.59      9.17 o 
   6  15   3        8.31       11.75      8.48 o 
   7  15   3        0.79        5.99      8.21 o 
   0   0   4     5366.43     5342.44    111.14 o 
   1   0   4    11508.37    11818.36    121.31 o 
   2   0   4      347.67      321.72     14.70 o 
   3   0   4      177.27      178.53     10.24 o 
   4   0   4      860.58      872.11     19.47 o 
   5   0   4       32.78       50.63      6.63 o 
   6   0   4      113.25      106.46      7.90 o 
   7   0   4        1.39        9.36      3.94 o 
   8   0   4     1965.51     1902.08     28.77 o 
   9   0   4        1.37        3.80      3.82 o 
  10   0   4      614.28      644.84     16.28 o 
  11   0   4       39.06       42.21      8.28 o 
  12   0   4       20.41        9.29      6.66 o 
  13   0   4       30.58       21.66      7.58 o 
  14   0   4      466.76      523.35     21.97 o 
  15   0   4       93.67       72.26     11.30 o 
  16   0   4      116.79      134.53     14.20 o 
  17   0   4       46.25       29.68      8.63 o 
  18   0   4      149.76      131.50     13.75 o 
  19   0   4      157.53      175.62     20.44 o 
  20   0   4      240.17      227.79     17.23 o 
  21   0   4      197.95      170.50     20.08 o 
  22   0   4       16.95       24.66     11.74 o 
  23   0   4      254.91      221.08     21.40 o 
   1   1   4      111.71       96.26     10.49 o 
   2   1   4      222.37      215.94      8.84 o 
   3   1   4       89.86       95.67      8.21 o 
   4   1   4      363.11      357.95      9.13 o 
   5   1   4      421.73      418.03      9.66 o 
   6   1   4      278.92      286.30      8.21 o 
   7   1   4      240.52      245.10      7.62 o 
   8   1   4      676.65      666.35     11.69 o 
   9   1   4      364.51      358.37     10.50 o 
  10   1   4        1.46        4.43      3.24 o 
  11   1   4      193.29      208.57      8.52 o 
  12   1   4      852.64      904.54     18.41 o 
  13   1   4      240.55      266.63     11.11 o 
  14   1   4      294.85      292.77     11.80 o 
  15   1   4      567.19      569.03     15.85 o 
  16   1   4      722.78      698.77     17.63 o 
  17   1   4      132.97      148.25     10.09 o 
  18   1   4       62.58       62.41      8.04 o 
  19   1   4       24.47       27.71      7.62 o 
  20   1   4        7.41       16.10      6.81 o 
  21   1   4      106.63       98.04     11.06 o 
  22   1   4       47.39       53.65      9.70 o 
  23   1   4       52.31       58.54     10.14 o 
   0   2   4      595.39      709.51     37.23 o 
   1   2   4      906.20      994.54     18.04 o 
   2   2   4     1139.58     1264.51     18.06 o 
   3   2   4      279.71      298.02      9.39 o 
   4   2   4     1073.88     1105.71     17.10 o 
   5   2   4     1656.56     1582.19     32.95 o 
   6   2   4      360.13      399.69      9.01 o 
   7   2   4      379.22      360.14      8.83 o 
   8   2   4      866.48      829.28     15.09 o 
   9   2   4      326.08      370.85     10.26 o 
  10   2   4     1427.08     1379.67     19.07 o 
  11   2   4      144.00      179.97      7.97 o 
  12   2   4      234.90      239.12      9.25 o 
  13   2   4      255.74      241.98     10.68 o 
  14   2   4      250.88      278.76     12.95 o 
  15   2   4       38.64       39.68      7.32 o 
  16   2   4      187.18      210.57     12.02 o 
  17   2   4      214.88      190.16     17.01 o 
  18   2   4      402.80      370.68     16.04 o 
  19   2   4      107.74       91.47     16.76 o 
  20   2   4        1.41       -3.40      5.58 o 
  21   2   4        0.07        5.28      6.60 o 
  22   2   4        1.02       -2.92      6.74 o 
  23   2   4       25.90       28.69      8.41 o 
   1   3   4        4.82        0.63      2.54 o 
   2   3   4      261.47      237.64      8.01 o 
   3   3   4     1107.32     1158.41     16.92 o 
   4   3   4       53.51       41.99      4.59 o 
   5   3   4       23.75       18.75      3.95 o 
   6   3   4     1727.42     1691.03     18.14 o 
   7   3   4     1015.10      901.46     14.14 o 
   8   3   4      233.59      215.22      8.92 o 
   9   3   4        7.25        8.50      3.53 o 
  10   3   4     1969.14     2037.45     26.07 o 
  11   3   4       12.83        8.50      4.49 o 
  12   3   4     1179.40     1233.38     20.79 o 
  13   3   4      242.05      247.87     10.61 o 
  14   3   4       20.43       14.71      5.66 o 
  15   3   4       14.56       11.89      5.85 o 
  16   3   4       14.05       -0.34      5.19 o 
  17   3   4      108.82      112.37     10.36 o 
  18   3   4      217.24      245.62     14.08 o 
  19   3   4      161.13      141.93     11.77 o 
  20   3   4       15.46        9.57      6.78 o 
  21   3   4        5.23       16.84      7.48 o 
  22   3   4        3.30        3.01      6.71 o 
  23   3   4       13.41       15.69      8.65 o 
   0   4   4      349.73      315.95     26.05 o 
   1   4   4      831.07      922.08     23.62 o 
   2   4   4       74.49       85.99      4.64 o 
   3   4   4      114.34      131.94      5.93 o 
   4   4   4      971.89     1048.98     14.96 o 
   5   4   4     1176.18     1297.29     19.40 o 
   6   4   4     1086.37     1155.50     21.41 o 
   7   4   4      119.76      105.88      6.75 o 
   8   4   4     1457.21     1558.61     23.54 o 
   9   4   4       15.62       19.21      4.21 o 
  10   4   4        5.72       14.49      4.10 o 
  11   4   4      395.25      402.74     13.85 o 
  12   4   4        0.21        6.86      5.03 o 
  13   4   4        3.12       -0.70      4.15 o 
  14   4   4      159.30      167.97      9.72 o 
  15   4   4        1.25       -1.33      5.26 o 
  16   4   4      210.91      207.19     15.17 o 
  17   4   4      131.70      128.89     18.93 o 
  18   4   4       45.31       21.69     13.92 o 
  19   4   4      276.72      269.40     14.84 o 
  20   4   4       51.69       38.86      8.41 o 
  21   4   4       33.14       31.07      8.60 o 
  22   4   4       49.26       51.86      9.45 o 
  23   4   4        5.40        4.51      7.99 o 
   1   5   4      187.04      231.34      8.44 o 
   2   5   4       38.87       44.32      3.56 o 
   3   5   4      786.76      843.42     18.53 o 
   4   5   4      332.45      303.90      8.37 o 
   5   5   4       44.38       51.34      7.07 o 
   6   5   4       29.92       38.29      5.52 o 
   7   5   4       57.20       57.10      5.87 o 
   8   5   4      286.28      277.81      9.97 o 
   9   5   4        0.12       -4.81      3.21 o 
  10   5   4      492.85      484.24     15.28 o 
  11   5   4        9.81       13.51      4.86 o 
  12   5   4      709.53      645.02     17.77 o 
  13   5   4        0.39        0.45      4.52 o 
  14   5   4       59.70       69.57      7.68 o 
  15   5   4       41.72       37.50      7.17 o 
  16   5   4       87.55       69.10      8.77 o 
  17   5   4       27.57       28.24      7.42 o 
  18   5   4      105.87       97.01     16.16 o 
  19   5   4        0.59       -6.70      6.57 o 
  20   5   4       36.80       43.99      8.86 o 
  21   5   4      198.00      185.13     13.79 o 
  22   5   4      233.42      264.12     15.11 o 
   0   6   4     1302.42     1328.25     27.67 o 
   1   6   4      747.23      764.94     13.77 o 
   2   6   4      365.77      366.57     11.14 o 
   3   6   4       10.44        5.13      3.15 o 
   4   6   4      150.15      165.07      7.80 o 
   5   6   4      314.33      341.30     12.40 o 
   6   6   4      421.44      444.84     18.06 o 
   7   6   4      236.40      244.65     11.83 o 
   8   6   4     2278.77     2264.75     30.83 o 
   9   6   4      390.46      431.44     13.14 o 
  10   6   4        2.41        3.72      4.22 o 
  11   6   4      108.23      101.96      8.09 o 
  12   6   4      287.41      269.41     16.99 o 
  13   6   4        4.84        7.93      5.31 o 
  14   6   4      438.30      446.83     19.75 o 
  15   6   4       51.04       64.17      7.86 o 
  16   6   4      161.18      138.21     10.23 o 
  17   6   4        1.80        1.75      6.28 o 
  18   6   4       25.70       20.81      7.42 o 
  19   6   4      287.61      249.59     16.31 o 
  20   6   4      104.23       99.56     11.33 o 
  21   6   4      104.09       97.13     15.85 o 
   1   7   4        1.29        0.36      4.93 o 
   2   7   4       20.80       19.04      4.39 o 
   3   7   4       98.98       98.84      5.99 o 
   4   7   4       62.58       80.05      7.94 o 
   5   7   4      513.89      548.90     13.76 o 
   6   7   4      781.32      823.17     16.88 o 
   7   7   4       77.86       70.51      8.69 o 
   8   7   4      988.37      951.81     19.11 o 
   9   7   4        1.95        3.74      4.31 o 
  10   7   4      153.35      178.89      9.52 o 
  11   7   4      245.78      270.31     11.70 o 
  12   7   4      370.53      379.29     13.84 o 
  13   7   4       24.49       16.65      5.88 o 
  14   7   4       89.77       86.41     11.23 o 
  15   7   4       36.11       25.56      6.40 o 
  16   7   4       11.30        0.94      5.40 o 
  17   7   4      146.05      133.55     10.75 o 
  18   7   4      272.76      266.94     15.19 o 
  19   7   4      152.22      149.16     12.81 o 
  20   7   4       19.70       16.89      8.78 o 
  21   7   4        0.15        5.07      7.54 o 
   0   8   4      880.21      810.49     48.18 o 
   1   8   4        3.71        8.44      5.12 o 
   2   8   4      302.26      292.88     13.08 o 
   3   8   4       66.14       57.62      7.49 o 
   4   8   4      302.49      289.33     11.92 o 
   5   8   4       56.98       51.02      5.85 o 
   6   8   4       54.41       61.47      7.83 o 
   7   8   4        1.31       -4.29      3.68 o 
   8   8   4      425.29      411.49     15.83 o 
   9   8   4      119.56      116.10      8.13 o 
  10   8   4      177.32      173.48      9.66 o 
  11   8   4       88.32       82.72      7.88 o 
  12   8   4      550.33      541.81     15.57 o 
  13   8   4      110.18      106.69      8.93 o 
  14   8   4       85.80      100.77      8.78 o 
  15   8   4       35.42       32.62      7.14 o 
  16   8   4       12.62       22.52      6.40 o 
  17   8   4      145.55      130.37     10.79 o 
  18   8   4        7.37        7.51      6.44 o 
  19   8   4       10.14       -0.46      7.20 o 
  20   8   4        0.46       -5.71      6.90 o 
   1   9   4      581.74      535.22     16.78 o 
   2   9   4      218.54      209.22     12.55 o 
   3   9   4      143.75      144.02     13.06 o 
   4   9   4      831.25      781.13     26.26 o 
   5   9   4       42.58       29.92      7.40 o 
   6   9   4       83.16       72.84      7.93 o 
   7   9   4      383.05      364.96     19.00 o 
   8   9   4      172.23      170.08     11.21 o 
   9   9   4      490.90      495.47     15.36 o 
  10   9   4      121.30      119.38      8.68 o 
  11   9   4      341.71      378.27     13.63 o 
  12   9   4        0.66        2.17      5.01 o 
  13   9   4       66.03       47.61      7.21 o 
  14   9   4       16.90       19.29      6.17 o 
  15   9   4       69.65       46.64      7.53 o 
  16   9   4       77.85       79.21      8.81 o 
  17   9   4        0.16        9.80      8.01 o 
  18   9   4        2.42        1.75      7.66 o 
  19   9   4       40.98       45.51     11.28 o 
   0  10   4       18.06       18.43      8.55 o 
   1  10   4      403.48      388.29     15.58 o 
   2  10   4        0.09       -4.26      4.71 o 
   3  10   4     1008.68      997.96     26.37 o 
   4  10   4      543.08      561.84     20.88 o 
   5  10   4       32.30       32.34      8.06 o 
   6  10   4        0.85       -0.63      6.41 o 
   7  10   4      117.53      107.17     11.42 o 
   8  10   4        5.13        3.58      6.27 o 
   9  10   4       38.61       33.04      9.28 o 
  10  10   4      106.29       81.86     10.38 o 
  11  10   4        0.39       -5.21      6.38 o 
  12  10   4       19.44       33.87      7.44 o 
  13  10   4       40.58       18.77      6.89 o 
  14  10   4        0.24       -5.81      5.92 o 
  15  10   4        2.16       -3.08      5.99 o 
  16  10   4       97.37       77.74     10.12 o 
  17  10   4       44.91       39.13      8.82 o 
   1  11   4       88.90       83.42      9.60 o 
   2  11   4        0.18        1.05      5.97 o 
   3  11   4      192.59      175.13     13.85 o 
   4  11   4       85.52       78.21     10.63 o 
   5  11   4      103.29      134.99     12.74 o 
   6  11   4        0.02        1.80      5.56 o 
   7  11   4        2.78        3.45      6.85 o 
   8  11   4       29.66       20.15      7.55 o 
   9  11   4      255.59      257.27     16.85 o 
  10  11   4      399.95      353.60     17.12 o 
  11  11   4        0.58        8.38      7.03 o 
  12  11   4      161.93      153.81     13.18 o 
  13  11   4        8.23        5.50      7.55 o 
  14  11   4       56.42       58.14     10.41 o 
  15  11   4        6.55       -4.89      6.39 o 
  16  11   4        4.63        7.77      7.33 o 
   0  12   4      634.78      658.53     29.05 o 
   1  12   4       28.64       37.47      9.25 o 
   2  12   4      317.06      333.72     17.78 o 
   3  12   4        1.41        2.08      6.84 o 
   4  12   4      344.43      305.45     17.50 o 
   5  12   4       11.36       12.76      6.79 o 
   6  12   4       38.34       36.29      9.28 o 
   7  12   4        4.38        7.55      7.17 o 
   8  12   4       18.05       20.87      8.34 o 
   9  12   4        0.06       -5.02      6.43 o 
  10  12   4       12.45       17.82      7.77 o 
  11  12   4        7.77       16.18      7.75 o 
  12  12   4      186.85      200.18     14.88 o 
  13  12   4        6.29       10.70      7.91 o 
  14  12   4       24.13       10.69      7.78 o 
   1  13   4        0.27        9.36      7.63 o 
   2  13   4      150.27      141.60     13.60 o 
   3  13   4       16.79       16.72      7.80 o 
   4  13   4       15.28       11.22      6.97 o 
   5  13   4       25.47       41.20      8.98 o 
   6  13   4       48.04       44.46     10.11 o 
   7  13   4       26.81       12.63      7.83 o 
   8  13   4       10.23        5.68      7.84 o 
   9  13   4      230.43      239.40     24.24 o 
  10  13   4        1.86       -3.61      6.76 o 
  11  13   4       74.85       97.43     11.99 o 
   0  14   4       51.49       69.60     30.29 o 
   1  14   4       92.21       85.10     14.05 o 
   2  14   4       26.68       26.08      9.41 o 
   3  14   4      167.74      168.64     15.17 o 
   4  14   4       85.41      110.37     13.24 o 
   5  14   4      174.60      152.10     17.55 o 
   6  14   4      127.00      143.53     21.67 o 
   7  14   4       65.26       70.56     21.73 o 
   8  14   4        0.10        0.20      7.51 o 
   1   1   5      440.81      492.58     14.39 o 
   2   1   5       51.20       42.69      6.54 o 
   3   1   5      467.28      496.29     12.68 o 
   4   1   5        1.05       -4.50      3.05 o 
   5   1   5       19.25       19.81      3.77 o 
   6   1   5      527.44      477.54     11.47 o 
   7   1   5       27.68       36.60      4.55 o 
   8   1   5      503.89      485.94     15.62 o 
   9   1   5        1.74        4.03      3.76 o 
  10   1   5       11.12        6.96      5.29 o 
  11   1   5       73.21      107.70     12.66 o 
  12   1   5       12.89       23.13      6.66 o 
  13   1   5      648.13      669.34     21.43 o 
  14   1   5      432.69      464.72     18.62 o 
  15   1   5      621.98      619.73     20.69 o 
  16   1   5      203.92      170.50     12.98 o 
  17   1   5       86.81       70.63      9.96 o 
  18   1   5        0.03       -0.24      6.38 o 
  19   1   5        5.79       10.28      7.41 o 
  20   1   5        2.06       -4.09      7.65 o 
  21   1   5        1.73       -2.17      7.27 o 
  22   1   5        0.00        6.52      8.73 o 
   0   2   5     1669.52     1722.40     59.71 o 
   1   2   5        0.32        4.71      4.05 o 
   2   2   5     4556.69     4731.16     41.66 o 
   3   2   5      347.24      371.33     12.53 o 
   4   2   5       80.93       76.37      5.83 o 
   5   2   5       44.01       32.32      4.46 o 
   6   2   5      410.06      389.33     10.44 o 
   7   2   5        4.38        4.31      3.64 o 
   8   2   5       31.88       33.42      9.50 o 
   9   2   5        2.43        5.61      3.92 o 
  10   2   5       32.86       25.09     10.37 o 
  11   2   5      201.22      178.16     12.00 o 
  12   2   5       18.99       24.27      7.18 o 
  13   2   5       32.56       14.90      6.83 o 
  14   2   5     1033.36     1006.85     32.83 o 
  15   2   5      417.04      424.99     18.46 o 
  16   2   5        1.18        3.90      7.13 o 
  17   2   5        1.90       -8.93      6.12 o 
  18   2   5      112.91       92.92     10.91 o 
  19   2   5        2.35        0.07      6.22 o 
  20   2   5       95.99      103.92     14.89 o 
  21   2   5       36.44       27.79      8.56 o 
   1   3   5        3.83        7.54      3.26 o 
   2   3   5      754.12      790.03     15.46 o 
   3   3   5       48.43       67.69      6.25 o 
   4   3   5      166.44      152.44      8.54 o 
   5   3   5       28.10       25.17      5.51 o 
   6   3   5      211.58      211.24      9.85 o 
   7   3   5       44.80       50.28      5.55 o 
   8   3   5      121.83      110.40      8.61 o 
   9   3   5      146.69      169.94     15.87 o 
  10   3   5      610.03      615.22     20.33 o 
  11   3   5       34.00       29.44      6.11 o 
  12   3   5        0.18        0.15      5.35 o 
  13   3   5      108.11       76.35      9.76 o 
  14   3   5       67.97       72.77      8.92 o 
  15   3   5       23.03        5.65      7.32 o 
  16   3   5      111.03      112.91     13.86 o 
  17   3   5       44.68       49.93      8.72 o 
  18   3   5       17.50       20.98      7.45 o 
  19   3   5        0.41       -4.72      6.66 o 
  20   3   5       41.46       39.27      8.65 o 
  21   3   5       19.23       13.60      7.74 o 
   0   4   5       18.55       19.33      7.69 o 
   1   4   5      511.72      526.38     12.78 o 
   2   4   5        7.82        7.72      3.72 o 
   3   4   5      159.26      170.14      8.17 o 
   4   4   5        3.18        2.02      4.45 o 
   5   4   5       45.33       67.02      7.02 o 
   6   4   5       55.47       49.96      6.37 o 
   7   4   5      410.37      388.42     12.76 o 
   8   4   5      689.48      671.85     20.90 o 
   9   4   5      181.99      199.81     10.15 o 
  10   4   5      143.60      156.58      9.50 o 
  11   4   5      714.34      709.05     16.38 o 
  12   4   5      250.61      286.13     11.51 o 
  13   4   5      245.24      263.65     12.97 o 
  14   4   5       29.42       33.07      8.14 o 
  15   4   5       18.31       25.64      6.88 o 
  16   4   5        2.35        3.17      6.24 o 
  17   4   5      207.00      216.14     13.84 o 
  18   4   5       57.44       54.26      9.14 o 
  19   4   5       69.91       59.02      9.53 o 
  20   4   5        0.76        5.68      7.21 o 
  21   4   5        3.65       10.10      7.75 o 
   1   5   5       92.70       97.01      7.32 o 
   2   5   5       17.36       11.48      3.84 o 
   3   5   5        0.14        2.05      3.72 o 
   4   5   5      124.87      125.65      8.56 o 
   5   5   5      203.72      238.30     11.15 o 
   6   5   5       12.25        8.46      4.49 o 
   7   5   5      769.49      821.38     33.60 o 
   8   5   5      172.06      174.65     11.01 o 
   9   5   5     1162.98     1159.19     20.28 o 
  10   5   5     1017.67     1062.90     21.95 o 
  11   5   5     2274.87     2217.23     39.98 o 
  12   5   5        1.38        1.49      4.64 o 
  13   5   5      158.45      171.95     10.02 o 
  14   5   5       43.28       30.20      7.03 o 
  15   5   5       83.92       77.32      9.45 o 
  16   5   5       99.66      101.75     10.98 o 
  17   5   5       14.59       14.39      6.66 o 
  18   5   5        0.62       12.49      6.64 o 
  19   5   5        0.03        6.83      6.50 o 
  20   5   5        3.18        4.82      6.54 o 
   0   6   5      395.93      358.34     26.28 o 
   1   6   5      331.40      350.94     14.74 o 
   2   6   5       44.04       49.56      7.42 o 
   3   6   5       52.70       73.74      8.24 o 
   4   6   5       13.68        6.76      4.82 o 
   5   6   5      267.43      287.29     11.97 o 
   6   6   5      239.63      252.86     14.20 o 
   7   6   5       18.56       18.33      4.84 o 
   8   6   5        1.27        8.61      4.94 o 
   9   6   5      507.85      497.72     17.04 o 
  10   6   5      370.24      362.25     14.27 o 
  11   6   5      504.76      470.44     19.11 o 
  12   6   5      152.25      156.52      9.72 o 
  13   6   5       20.90       22.63      5.89 o 
  14   6   5        5.64       -3.23      4.75 o 
  15   6   5        1.92        3.72      5.95 o 
  16   6   5       90.03       64.65      8.97 o 
  17   6   5       10.03        6.96      6.15 o 
  18   6   5       23.79       13.36      8.16 o 
  19   6   5       12.07       19.40      7.94 o 
  20   6   5       81.18      101.60     23.93 o 
   1   7   5      873.60      831.77     26.92 o 
   2   7   5       66.15       56.00      9.91 o 
   3   7   5      356.87      355.96     19.12 o 
   4   7   5      380.90      377.06     19.11 o 
   5   7   5        1.04       -4.76      4.58 o 
   6   7   5        2.00        0.16      5.26 o 
   7   7   5       10.52       12.26      6.18 o 
   8   7   5       37.72       31.50      5.87 o 
   9   7   5      194.29      220.45     10.43 o 
  10   7   5       20.86       13.80      4.79 o 
  11   7   5        2.57       11.97      5.24 o 
  12   7   5       13.33       10.02      5.44 o 
  13   7   5        1.37       -5.75      4.67 o 
  14   7   5       79.74       65.90      7.93 o 
  15   7   5       24.36       24.53      6.49 o 
  16   7   5        2.07       -5.05      5.91 o 
  17   7   5        8.94        2.60      6.57 o 
  18   7   5        0.39       -6.83      8.27 o 
  19   7   5        0.46       -1.57      6.79 o 
   0   8   5        1.51        6.53     10.51 o 
   1   8   5      451.76      493.46     24.36 o 
   2   8   5        1.94        0.73      6.02 o 
   3   8   5       59.24       42.70     12.10 o 
   4   8   5      107.02      127.37     17.97 o 
   5   8   5        0.01        6.87      6.60 o 
   6   8   5       59.55       63.67      8.74 o 
   7   8   5        1.39        5.00      5.58 o 
   8   8   5       30.92       22.22      6.81 o 
   9   8   5        0.67       -3.28      7.98 o 
  10   8   5        3.61        4.99      5.91 o 
  11   8   5       42.36       38.38      6.82 o 
  12   8   5       95.05       84.91      8.36 o 
  13   8   5       28.45       14.43      6.73 o 
  14   8   5      113.89      118.39     12.20 o 
  15   8   5       44.35       49.26      8.98 o 
  16   8   5       29.71       47.09      7.74 o 
  17   8   5        0.01        3.98      6.39 o 
  18   8   5      109.59      116.61     11.79 o 
   1   9   5       81.17       67.13     11.32 o 
   2   9   5       47.39       40.36      9.62 o 
   3   9   5      163.08      154.32     20.63 o 
   4   9   5       10.41        8.87      7.48 o 
   5   9   5      121.25      112.21     14.12 o 
   6   9   5        0.24      -10.16      6.78 o 
   7   9   5      183.17      188.33     16.19 o 
   8   9   5       14.59       15.81      7.94 o 
   9   9   5      970.99      966.58     23.68 o 
  10   9   5        0.01        3.10      6.17 o 
  11   9   5      792.60      789.96     22.40 o 
  12   9   5        0.87        8.78      6.64 o 
  13   9   5      126.94      124.94     11.72 o 
  14   9   5      177.00      184.31     21.93 o 
  15   9   5      126.54      125.42     10.98 o 
  16   9   5       46.45       37.68      8.09 o 
   0  10   5      422.61      405.40     31.04 o 
   1  10   5        0.03        6.56      6.66 o 
   2  10   5      208.12      214.53     16.19 o 
   3  10   5       52.99       44.44      9.26 o 
   4  10   5        4.09        6.53      7.75 o 
   5  10   5       13.61       -3.56      6.08 o 
   6  10   5      269.81      275.35     20.77 o 
   7  10   5      116.28      118.26     16.38 o 
   8  10   5        0.22       -1.55      7.25 o 
   9  10   5        2.85       -6.54      6.41 o 
  10  10   5       15.61       11.19      8.41 o 
  11  10   5       53.85       39.53     10.01 o 
  12  10   5       41.47       32.76      8.43 o 
  13  10   5       46.15       39.35      8.46 o 
  14  10   5      199.94      197.59     14.82 o 
  15  10   5        0.03        9.66      7.27 o 
   1  11   5      346.36      292.57     20.05 o 
   2  11   5      398.66      407.64     20.16 o 
   3  11   5        0.19       -1.70      6.74 o 
   4  11   5        5.99        9.01      7.23 o 
   5  11   5        1.12        2.38      7.55 o 
   6  11   5       13.02        6.57      8.22 o 
   7  11   5        0.86       11.14      7.63 o 
   8  11   5        0.86       -3.03      7.20 o 
   9  11   5       28.87       22.72      9.09 o 
  10  11   5       17.67       20.08      7.69 o 
  11  11   5       69.22       41.97      9.50 o 
  12  11   5       80.27       66.96     10.14 o 
  13  11   5       12.85       11.15      8.93 o 
   0  12   5      141.83      155.18     22.95 o 
   1  12   5       37.18       35.21     10.06 o 
   2  12   5      156.96      155.19     19.03 o 
   3  12   5      106.37      117.64     12.89 o 
   4  12   5       74.85       73.19     11.00 o 
   5  12   5       55.12       31.51      9.24 o 
   6  12   5       54.25       39.36      9.66 o 
   7  12   5       47.33       43.13     10.67 o 
   8  12   5       23.03       16.97      8.80 o 
   9  12   5        1.62       -0.89      7.94 o 
  10  12   5       52.23       82.86     11.58 o 
  11  12   5       36.09       12.35     18.76 o 
   1  13   5        8.36       11.89      8.93 o 
   2  13   5      228.52      220.23     23.82 o 
   3  13   5       15.89       10.56      7.98 o 
   4  13   5       52.65       44.49     10.72 o 
   5  13   5        0.12       15.08      8.37 o 
   6  13   5       44.70       42.04     11.35 o 
   7  13   5       16.54       22.31      9.50 o 
   0   0   6      956.88     1112.26     39.56 o 
   1   0   6       51.69       51.03      8.94 o 
   2   0   6      902.77      863.61     28.40 o 
   3   0   6       81.69       84.78      9.32 o 
   4   0   6      176.90      164.54     12.13 o 
   5   0   6       41.83       47.72      7.84 o 
   6   0   6        5.56       11.12      5.69 o 
   7   0   6      207.15      207.11     32.47 o 
   8   0   6       57.43       52.44     11.18 o 
   9   0   6       26.55       30.29     10.01 o 
  10   0   6      258.07      259.02     36.77 o 
  11   0   6      138.79      136.23     18.85 o 
  12   0   6     1561.91     1459.52     50.75 o 
  13   0   6      305.35      339.29     27.77 o 
  14   0   6      993.85     1101.66     91.30 o 
  15   0   6        7.13        6.35     11.34 o 
  16   0   6       19.02        9.36     10.19 o 
  17   0   6       22.32       38.89     14.17 o 
  18   0   6       21.28       13.61     12.34 o 
  19   0   6        0.01        7.01     17.55 o 
   1   1   6      468.89      509.83     16.69 o 
   2   1   6        2.58        7.20      4.02 o 
   3   1   6       20.92       24.03      4.93 o 
   4   1   6      109.06      104.08      6.93 o 
   5   1   6       31.91       33.79      5.27 o 
   6   1   6       16.14       10.91      4.97 o 
   7   1   6      123.58      124.80      9.30 o 
   8   1   6      245.87      228.30     17.24 o 
   9   1   6      995.38      980.74     25.28 o 
  10   1   6      410.57      370.04     18.20 o 
  11   1   6     1837.88     1986.66     63.15 o 
  12   1   6      853.88      859.01     24.83 o 
  13   1   6     1156.64     1168.44     32.65 o 
  14   1   6      162.81      155.86     14.85 o 
  15   1   6      132.84      110.46     14.96 o 
  16   1   6        3.81       -7.00      6.60 o 
  17   1   6        8.41        5.11      7.81 o 
  18   1   6        7.43       -2.64      7.13 o 
  19   1   6        0.52       10.01      8.69 o 
   0   2   6      100.21      121.44     10.62 o 
   1   2   6      575.37      599.80     20.95 o 
   2   2   6      335.57      355.81     12.67 o 
   3   2   6        0.01       -0.13      3.78 o 
   4   2   6       77.11       73.12      6.95 o 
   5   2   6      161.46      170.85      9.88 o 
   6   2   6       17.95       23.06      5.31 o 
   7   2   6       99.52      105.22      8.32 o 
   8   2   6       90.26      104.02      9.62 o 
   9   2   6        0.08       -7.26      5.02 o 
  10   2   6      314.82      312.89     21.18 o 
  11   2   6      253.49      259.59     15.89 o 
  12   2   6        0.01       -4.18     10.15 o 
  13   2   6      196.23      183.44     14.03 o 
  14   2   6        0.30       -1.03      6.29 o 
  15   2   6      228.97      235.95     15.52 o 
  16   2   6      108.80      114.39     16.19 o 
  17   2   6       32.43       21.36      8.62 o 
  18   2   6        3.03        3.86      7.95 o 
  19   2   6        0.83       -0.70      8.32 o 
   1   3   6       90.92       87.96      7.46 o 
   2   3   6       22.11       17.92      4.74 o 
   3   3   6       30.93       35.81      7.04 o 
   4   3   6      111.64      120.72      9.30 o 
   5   3   6       15.16       23.36      5.76 o 
   6   3   6      290.18      272.41     12.00 o 
   7   3   6       10.33        9.35      4.77 o 
   8   3   6      351.97      320.19     12.85 o 
   9   3   6       52.54       47.76      6.73 o 
  10   3   6     1010.01     1011.33     28.28 o 
  11   3   6      542.32      527.54     22.77 o 
  12   3   6       35.94       43.49      8.88 o 
  13   3   6        0.69        4.86      6.61 o 
  14   3   6        0.18        1.39      6.66 o 
  15   3   6        4.30        4.51      7.34 o 
  16   3   6       36.40       33.54      9.06 o 
  17   3   6       53.29       56.97     10.42 o 
  18   3   6       37.45       21.56      9.13 o 
  19   3   6        0.21        1.20      8.63 o 
   0   4   6        0.28       -3.25      5.73 o 
   1   4   6        0.93        3.00      4.28 o 
   2   4   6       62.31       50.20      7.79 o 
   3   4   6        1.06        8.95      5.40 o 
   4   4   6       86.13       66.63      7.70 o 
   5   4   6      209.61      237.55     12.37 o 
   6   4   6       47.10       56.08      7.02 o 
   7   4   6       91.08       82.53      7.93 o 
   8   4   6      185.37      177.30     10.83 o 
   9   4   6     1243.78     1261.86     23.92 o 
  10   4   6       16.78       16.67      6.19 o 
  11   4   6      103.16      112.22     10.49 o 
  12   4   6      146.32      195.05     13.16 o 
  13   4   6        2.07        5.75      6.34 o 
  14   4   6      156.20      145.65     12.35 o 
  15   4   6       63.01       66.51      9.94 o 
  16   4   6       29.55       28.83      8.28 o 
  17   4   6        0.10       -5.73      6.61 o 
  18   4   6        1.68       -4.41      6.69 o 
   1   5   6      129.15      150.61     11.42 o 
   2   5   6        1.33       13.50      5.59 o 
   3   5   6       87.58       83.14      9.54 o 
   4   5   6        0.38       16.29      6.26 o 
   5   5   6      868.69      821.44     31.25 o 
   6   5   6       84.17       70.66     12.15 o 
   7   5   6     1015.47     1004.88     21.24 o 
   8   5   6      232.47      281.10     12.59 o 
   9   5   6      389.72      376.74     17.56 o 
  10   5   6      251.33      255.95     12.51 o 
  11   5   6      515.32      517.89     21.53 o 
  12   5   6       35.12       26.43      7.55 o 
  13   5   6       88.37       95.61     10.69 o 
  14   5   6       48.55       37.77      8.34 o 
  15   5   6       52.46       79.61     10.62 o 
  16   5   6       13.22       17.06      7.47 o 
  17   5   6      123.39      122.07     12.45 o 
  18   5   6       18.16       17.66      8.43 o 
   0   6   6       49.14       30.59     22.15 o 
   1   6   6      115.57      101.39     12.75 o 
   2   6   6      500.25      484.55     22.91 o 
   3   6   6      405.00      428.62     33.77 o 
   4   6   6       17.39       23.80      6.95 o 
   5   6   6      261.71      286.12     15.23 o 
   6   6   6        1.38        4.08      5.86 o 
   7   6   6       99.55       91.30     16.82 o 
   8   6   6       69.10       60.60     10.03 o 
   9   6   6      253.73      220.67     21.36 o 
  10   6   6        3.79       -5.75      4.79 o 
  11   6   6       46.61       38.65      7.21 o 
  12   6   6       29.56       18.35      7.24 o 
  13   6   6        0.07        0.17      6.66 o 
  14   6   6       37.55       29.50      8.37 o 
  15   6   6       16.66       14.43      6.80 o 
  16   6   6       36.33       26.67     10.27 o 
  17   6   6      142.15      171.69     13.24 o 
   1   7   6       20.50       20.18      8.63 o 
   2   7   6       88.58       89.28     12.52 o 
   3   7   6       21.49       27.20      8.92 o 
   4   7   6      174.82      174.63     16.12 o 
   5   7   6      285.64      302.04     19.78 o 
   6   7   6       20.75       11.51     10.31 o 
   7   7   6      447.96      440.52     24.26 o 
   8   7   6       18.47       16.58      6.66 o 
   9   7   6      180.21      164.07     12.43 o 
  10   7   6      411.19      400.11     17.00 o 
  11   7   6        1.98        3.63      8.09 o 
  12   7   6       97.51      103.21     10.87 o 
  13   7   6      194.37      132.92     13.87 o 
  14   7   6        0.97       -1.36      6.07 o 
  15   7   6        7.90        5.48      7.11 o 
  16   7   6        1.41       -0.14      6.46 o 
   0   8   6      690.84      756.99     41.62 o 
   1   8   6        8.56        2.93      7.81 o 
   2   8   6      869.10      841.28     50.53 o 
   3   8   6      271.73      283.53     19.53 o 
   4   8   6       73.81       72.37     12.47 o 
   5   8   6        3.03        2.88      9.39 o 
   6   8   6       55.78       56.86     11.59 o 
   7   8   6       71.78       83.54     20.19 o 
   8   8   6        3.28        1.49      7.92 o 
   9   8   6       52.22       69.59     11.10 o 
  10   8   6       37.00       36.27      9.09 o 
  11   8   6        1.47        1.74      6.22 o 
  12   8   6       19.45       18.11      7.35 o 
  13   8   6       58.37       47.57      9.13 o 
  14   8   6      207.92      203.09     16.98 o 
  15   8   6        7.13       13.95      9.40 o 
   1   9   6      712.00      708.05     60.43 o 
   2   9   6       29.04       23.38      9.79 o 
   3   9   6       19.87       16.58      9.04 o 
   4   9   6       54.95       57.25     12.06 o 
   5   9   6        0.04       -0.37      7.34 o 
   6   9   6       94.98       66.20     12.21 o 
   7   9   6       32.33       37.51     13.09 o 
   8   9   6       77.05       76.78     12.66 o 
   9   9   6        7.08       13.75      9.53 o 
  10   9   6        0.02        1.43      7.71 o 
  11   9   6        4.01        0.74      7.23 o 
  12   9   6        2.15        8.89      8.51 o 
  13   9   6       55.54       53.17      9.80 o 
   0  10   6      150.43      184.03     39.07 o 
   1  10   6       12.83       11.86     12.00 o 
   2  10   6       75.29       61.14     12.52 o 
   3  10   6      168.01      152.23     16.55 o 
   4  10   6       54.05       32.11     10.71 o 
   5  10   6        1.63       -0.90      7.87 o 
   6  10   6       12.08        8.07      8.87 o 
   7  10   6       13.39        5.56      8.53 o 
   8  10   6       36.13       32.66     10.97 o 
   9  10   6       20.12       24.23      8.99 o 
  10  10   6       12.41       10.18      8.52 o 
  11  10   6       24.76       21.75      9.90 o 
   1  11   6        7.28        3.11      8.25 o 
   2  11   6        4.08       -1.19      8.50 o 
   3  11   6       64.51       70.00     13.11 o 
   4  11   6        5.20       -4.87      8.28 o 
   5  11   6        8.87       14.13     10.04 o 
   6  11   6       44.04       51.22     12.13 o 
   7  11   6        0.87        3.27      8.55 o 
   8  11   6      131.66      126.15     16.82 o 
   9  11   6        0.08       -6.04     11.34 o 
   0  12   6        0.04       -1.00     11.13 o 
   1  12   6       15.78       21.97     18.76 o 
   2  12   6       23.29       34.14     12.81 o 
   3  12   6        0.36        6.15      8.47 o 
   4  12   6        0.58       -5.09      8.35 o 
   1   1   7      192.14      214.38     10.52 o 
   2   1   7       17.11       11.47      4.82 o 
   3   1   7      267.64      260.33     11.53 o 
   4   1   7       49.23       54.22      7.65 o 
   5   1   7      228.77      242.37     13.65 o 
   6   1   7       13.14       16.60      6.73 o 
   7   1   7      517.01      566.52     23.64 o 
   8   1   7        8.53       -0.58      6.92 o 
   9   1   7      587.89      546.79     29.55 o 
  10   1   7      206.59      209.52     16.75 o 
  11   1   7     1112.56     1194.82     42.70 o 
  12   1   7       15.92       11.81      8.09 o 
  13   1   7       27.55       13.93      8.25 o 
  14   1   7        6.04       -0.47      7.95 o 
  15   1   7       65.23       54.78     12.66 o 
  16   1   7        0.01       -1.26      7.67 o 
   0   2   7      175.69      169.63     15.92 o 
   1   2   7      398.22      392.09     14.50 o 
   2   2   7        4.14        6.17      5.50 o 
   3   2   7      182.90      189.32     13.39 o 
   4   2   7       35.23       31.10      6.42 o 
   5   2   7       12.85        3.29      4.83 o 
   6   2   7       95.72      110.39     10.71 o 
   7   2   7        0.42       -5.66      5.52 o 
   8   2   7      138.58      140.48     11.69 o 
   9   2   7       31.01       27.26      8.66 o 
  10   2   7      319.22      371.29     20.08 o 
  11   2   7       93.71      109.15     13.64 o 
  12   2   7      374.09      428.52     22.30 o 
  13   2   7       82.26       53.25     18.58 o 
  14   2   7        2.68       -2.62      7.69 o 
  15   2   7        0.23      -10.33      7.35 o 
  16   2   7       33.50       27.11     10.09 o 
   1   3   7       47.09       43.01      9.81 o 
   2   3   7        2.95       11.45      5.84 o 
   3   3   7      153.03      148.33     12.46 o 
   4   3   7        2.13        8.28      6.01 o 
   5   3   7       28.58       22.71      6.92 o 
   6   3   7      107.94       93.07     17.58 o 
   7   3   7      141.95      129.60     11.24 o 
   8   3   7       84.61       72.02      9.73 o 
   9   3   7     2195.04     2297.25     39.96 o 
  10   3   7       59.33       61.35      9.47 o 
  11   3   7      277.00      267.33     15.52 o 
  12   3   7      212.47      226.25     14.77 o 
  13   3   7       83.05       88.00     11.88 o 
  14   3   7       43.73       38.49      9.35 o 
  15   3   7       30.24       28.24      9.16 o 
   0   4   7      249.51      238.75     34.47 o 
   1   4   7       64.65       72.24     10.02 o 
   2   4   7      197.27      192.15     15.32 o 
   3   4   7       45.35       31.83      7.66 o 
   4   4   7        0.44        2.66      5.57 o 
   5   4   7       88.54       80.54     10.09 o 
   6   4   7      286.73      292.02     15.08 o 
   7   4   7       49.19       59.60      8.65 o 
   8   4   7       56.65       52.81     16.07 o 
   9   4   7       43.66       57.17     10.43 o 
  10   4   7        9.03        2.71      6.86 o 
  11   4   7       19.65       10.21      7.51 o 
  12   4   7        1.43       10.58      6.64 o 
  13   4   7       28.25       22.32      7.61 o 
  14   4   7       27.76       37.77      8.95 o 
  15   4   7       41.48       45.86      9.75 o 
   1   5   7        2.25        6.76      7.62 o 
   2   5   7       97.56       89.18     13.32 o 
   3   5   7       23.93       31.82      9.76 o 
   4   5   7        8.32        8.93      7.76 o 
   5   5   7      148.84      143.74     15.80 o 
   6   5   7       92.49       95.91     10.35 o 
   7   5   7        0.28       11.26      6.06 o 
   8   5   7       26.91       40.52      7.96 o 
   9   5   7       66.53       78.35     11.10 o 
  10   5   7      148.47      173.91     16.60 o 
  11   5   7       37.31       23.55      8.85 o 
  12   5   7       24.15       11.50      8.41 o 
  13   5   7       17.36       24.54      9.26 o 
  14   5   7       73.94       50.09     11.80 o 
   0   6   7       12.88       18.52     12.83 o 
   1   6   7       76.84       66.02     12.49 o 
   2   6   7       99.91      137.72     20.81 o 
   3   6   7       11.57        0.32      7.83 o 
   4   6   7      135.02      103.37     14.12 o 
   5   6   7      180.46      161.12     16.96 o 
   6   6   7       82.39       88.55     13.55 o 
   7   6   7       69.81       59.14      9.28 o 
   8   6   7        4.44        0.65      6.23 o 
   9   6   7        0.38        3.98      6.13 o 
  10   6   7       11.46       10.26      7.90 o 
  11   6   7        2.13        2.27      7.68 o 
  12   6   7       38.91       28.15      9.67 o 
  13   6   7       72.71       58.91     11.03 o 
   1   7   7        2.87        4.67      8.52 o 
   2   7   7        0.26       -3.13      7.77 o 
   3   7   7      377.10      383.05     36.85 o 
   4   7   7       33.24       34.87     11.07 o 
   5   7   7       24.51        1.34      8.93 o 
   6   7   7       10.60       14.68      9.69 o 
   7   7   7        9.58       -3.19      8.48 o 
   8   7   7        8.10        4.59      7.89 o 
   9   7   7       53.81       40.95     10.65 o 
  10   7   7        0.66       -4.16      6.19 o 
  11   7   7       10.16        4.79      9.92 o 
  12   7   7       42.10       28.24      9.94 o 
   0   8   7       23.13       20.55     14.95 o 
   1   8   7        0.84       -0.77      8.19 o 
   2   8   7      182.10      168.73     23.46 o 
   3   8   7       20.54       20.31     10.27 o 
   4   8   7        0.77       11.33      9.05 o 
   5   8   7       55.42       45.12     11.84 o 
   6   8   7        2.68       -6.38      8.43 o 
   7   8   7        6.34        1.71      8.58 o 
   8   8   7        0.01       -4.91      7.07 o 
   9   8   7       17.24       23.26     10.00 o 
  10   8   7        6.94        6.27      9.57 o 
   1   9   7       23.73       19.52     11.10 o 
   2   9   7        3.42        8.05      8.49 o 
   3   9   7      252.07      202.15     19.21 o 
   4   9   7        0.19       10.17      7.94 o 
   5   9   7      113.24      121.41     16.00 o 
   6   9   7       13.07       23.05     10.60 o 
   7   9   7       17.39       33.03     15.70 o 
   8   9   7       12.61        4.46      8.39 o 
   0  10   7      254.42      241.76     30.04 o 
   1  10   7      320.80      285.39     22.92 o 
   2  10   7       24.31        3.87      9.73 o 
   3  10   7        0.57        8.99     12.24 o 
   4  10   7       58.52       66.32     13.60 o 
   0   0   8      558.33      579.96     48.89 o 
   1   0   8        8.23       10.29      8.44 o 
   2   0   8      282.28      274.03     26.12 o 
   3   0   8        8.86       -1.17      8.18 o 
   4   0   8        1.49       -6.89      8.27 o 
   5   0   8        0.37       -2.24      8.07 o 
   6   0   8      131.61      123.72     16.89 o 
   7   0   8       21.20       13.03     15.25 o 
   8   0   8      145.97      134.13     20.82 o 
   9   0   8       54.68       86.46     18.80 o 
  10   0   8      124.36      137.86     21.51 o 
  11   0   8      139.38      132.42     22.23 o 
  12   0   8       18.81       79.81     27.16 o 
   1   1   8        8.71        5.11      6.06 o 
   2   1   8        0.23        4.58      6.17 o 
   3   1   8       24.22       19.63      7.53 o 
   4   1   8      158.54      171.18     15.76 o 
   5   1   8        2.79       -2.07      7.28 o 
   6   1   8        0.15       10.53      7.91 o 
   7   1   8        2.24        4.17      7.15 o 
   8   1   8        9.35       10.11     10.02 o 
   9   1   8       26.20       20.52      8.40 o 
  10   1   8      151.41      161.88     16.59 o 
  11   1   8      149.00      176.95     17.10 o 
   0   2   8      109.45       90.23     15.13 o 
   1   2   8      105.52      130.24     10.75 o 
   2   2   8       94.31      109.85     11.13 o 
   3   2   8        0.43        0.37      6.28 o 
   4   2   8       67.11       80.08     12.64 o 
   5   2   8       75.37      105.17     13.47 o 
   6   2   8        8.13        1.37      8.01 o 
   7   2   8       16.45       28.16     11.27 o 
   8   2   8       34.46       16.40      8.95 o 
   9   2   8      199.90      209.29     21.05 o 
  10   2   8        6.51        6.95      7.29 o 
  11   2   8       11.40       11.45      8.15 o 
   1   3   8        5.78       11.76      7.40 o 
   2   3   8      133.88      130.22     13.35 o 
   3   3   8        5.87       11.51      7.65 o 
   4   3   8       24.42       28.09      8.35 o 
   5   3   8       47.39       37.12      9.31 o 
   6   3   8        1.66       10.55      7.58 o 
   7   3   8       14.83       16.17      9.34 o 
   8   3   8      102.74      130.09     18.27 o 
   9   3   8      153.69      200.43     17.86 o 
  10   3   8        0.20       20.10      9.51 o 
  11   3   8      475.83      501.14     82.31 o 
   0   4   8       17.19        1.00     17.55 o 
   1   4   8        5.33        2.63      8.55 o 
   2   4   8       12.29        1.95      8.96 o 
   3   4   8        4.47        2.91      8.49 o 
   4   4   8       96.55       93.56     12.54 o 
   5   4   8       75.25       69.41     10.22 o 
   6   4   8        2.42        7.82      7.97 o 
   7   4   8        4.50        8.15      7.45 o 
   8   4   8      102.78      117.63     13.58 o 
   9   4   8       55.77       50.41     10.54 o 
  10   4   8       40.23       36.30     13.34 o 
   1   5   8        1.82       -1.74      8.26 o 
   2   5   8        6.78       14.83     10.30 o 
   3   5   8        8.32        5.94      9.03 o 
   4   5   8        2.19       -3.26      8.93 o 
   5   5   8       25.12       18.82      9.09 o 
   6   5   8       22.79       26.37      9.08 o 
   7   5   8      821.30      893.25     39.28 o 
   8   5   8      112.68      138.22     18.42 o 
   0   6   8      254.11      214.28     33.84 o 
   1   6   8      146.43      147.77     17.53 o 
   2   6   8       72.34       87.44     15.74 o 
   3   6   8       22.96       25.80     11.32 o 
   4   6   8      170.14      164.83     17.84 o 
   5   6   8      325.37      312.53     29.94 o 
   6   6   8      103.68      106.80     14.07 o 
   7   6   8      313.09      295.55     37.69 o 
   1   7   8        0.52        2.17     11.52 o 
   2   7   8       12.61       -0.54      7.98 o 
   3   7   8       38.62       35.64     11.32 o 
   4   7   8       59.59       62.28     14.62 o 
                                                 
